# Supplementary material for: The chalcone ethyl 2-[4-(2-{2,4-bis­[(eth­oxy­carbon­yl)meth­oxy]benzo­yl}ethen­yl)phen­oxy]acetate
Source: Acta Crystallogr Sect E Struct Rep Online. 2013 Dec 14;70(Pt 1):o51. doi: 10.1107/S1600536813033114 (PMC3914090; doi:10.1107/S1600536813033114)
Supplement: Supplementary file 1 [file e-70-00o51-sup1.cif]

##############################################################################
#                                                                            #
# This CIF contains the data in a paper accepted for publication in          #
# Acta Crystallographica Section E. It conforms to the requirements of       #
# Notes for Authors for Acta Crystallographica Section E, and has been       #
# peer reviewed under the auspices of the IUCr Commission on Journals.       #
#                                                                            #
# Full details of the Crystallographic Information File format               #
# are given in the paper "The Crystallographic Information File (CIF):       #
# a New Standard Archive File for Crystallography" by S. R. Hall, F. H.      #
# Allen and I. D. Brown [Acta Cryst. (1991), A47, 655-685].                  #
#                                                                            #
# The current version of the core CIF dictionary is obtainable from          #
# ftp://ftp.iucr.org/pub/cif_core.dic.                                       #
#                                                                            #
# Software is freely available for graphical display of the structure(s)     #
# in this CIF. For information consult the CIF software page                 #
# http://www.iucr.org/resources/cif/software.                                #
#                                                                            #
# This file may be used for bona fide research purposes within the           #
# scientific community so long as proper attribution is given to the journal # 
# article from which it was obtained.                                        #
#                                                                            #
##############################################################################
data_I
_audit_creation_method     SHELXL-97
_database_code_depnum_ccdc_archive     'CCDC 975718'
_chemical_name_systematic
;
Ethyl
2-[4-(2-{2,4-bis[(ethoxycarbonyl)methoxy]benzoyl}ethenyl)phenoxy]acetate
;
_chemical_name_common     '2,4,4'-Triethyl acetateoxy chalcone'
_chemical_formula_moiety     'C27 H30 O10'
_chemical_formula_sum     'C27 H30 O10'
_chemical_formula_iupac     'C27 H30 O10'
_chemical_formula_weight     514.51
_chemical_melting_point     ?
_symmetry_cell_setting     triclinic
_symmetry_space_group_name_H-M     'P -1'
_symmetry_space_group_name_Hall     '-P 1'
loop_
    _symmetry_equiv_pos_as_xyz
    'x, y, z'
    '-x, -y, -z'
_cell_length_a     7.8225(16)
_cell_length_b     13.579(3)
_cell_length_c     13.780(3)
_cell_angle_alpha     63.004(3)
_cell_angle_beta     87.157(4)
_cell_angle_gamma     83.377(4)
_cell_volume     1295.6(5)
_cell_formula_units_Z     2
_cell_measurement_reflns_used     2402
_cell_measurement_theta_min     0.00
_cell_measurement_theta_max     0.00
_cell_measurement_temperature     298(2)
_exptl_crystal_description     block
_exptl_crystal_colour     'light yellow'
_exptl_crystal_size_max     0.12
_exptl_crystal_size_mid     0.10
_exptl_crystal_size_min     0.10
_exptl_crystal_density_diffrn     1.319
_exptl_crystal_density_meas     ?
_exptl_crystal_density_method     'not measured'
_exptl_crystal_F_000     544
_exptl_absorpt_coefficient_mu     0.101
_exptl_absorpt_correction_type     multi-scan
_exptl_absorpt_process_details     '(SADABS; Sheldrick, 1996)'
_exptl_absorpt_correction_T_min     0.9880
_exptl_absorpt_correction_T_max     0.9900
_exptl_special_details
;
;
_diffrn_ambient_temperature     298(2)
_diffrn_radiation_type     MoK\a
_diffrn_radiation_wavelength     0.71073
_diffrn_radiation_source     'fine-focus sealed tube'
_diffrn_radiation_monochromator     graphite
_diffrn_measurement_device_type     'Bruker APEXII CCD'
_diffrn_measurement_method     '\f and \w scans'
_diffrn_detector_area_resol_mean     ?
_diffrn_reflns_number     16520
_diffrn_reflns_av_R_equivalents     0.0176
_diffrn_reflns_av_sigmaI/netI     0.0165
_diffrn_reflns_theta_min     1.66
_diffrn_reflns_theta_max     25.02
_diffrn_reflns_theta_full     25.02
_diffrn_measured_fraction_theta_max     0.989
_diffrn_measured_fraction_theta_full     0.989
_diffrn_reflns_limit_h_min     -7
_diffrn_reflns_limit_h_max     9
_diffrn_reflns_limit_k_min     -16
_diffrn_reflns_limit_k_max     16
_diffrn_reflns_limit_l_min     -16
_diffrn_reflns_limit_l_max     16
_diffrn_standards_number     ?
_diffrn_standards_interval_count     ?
_diffrn_standards_interval_time     ?
_diffrn_standards_decay_%     ?
_refine_special_details
;
Refinement of <i>F</i>^2^ against ALL reflections. The weighted <i>R</i>-factor
<i>wR</i> and goodness of fit <i>S</i> are based on <i>F</i>^2^, conventional
<i>R</i>-factors <i>R</i> are based on <i>F</i>, with <i>F</i> set to zero for
negative <i>F</i>^2^. The threshold expression of <i>F</i>^2^ >
\s(<i>F</i>^2^) is used only for calculating <i>R</i>-factors(gt) <i>etc</i>.
and is not relevant to the choice of reflections for refinement.
<i>R</i>-factors based on <i>F</i>^2^ are statistically about twice as large
as those based on <i>F</i>, and <i>R</i>- factors based on ALL data will be
even larger.
;
_reflns_number_total     4538
_reflns_number_gt     4137
_reflns_threshold_expression     I>2\s(I)
_refine_ls_structure_factor_coef     Fsqd
_refine_ls_matrix_type     full
_refine_ls_R_factor_all     0.0809
_refine_ls_R_factor_gt     0.0754
_refine_ls_wR_factor_gt     0.1730
_refine_ls_wR_factor_ref     0.1775
_refine_ls_goodness_of_fit_ref     1.196
_refine_ls_restrained_S_all     1.196
_refine_ls_number_reflns     4538
_refine_ls_number_parameters     337
_refine_ls_number_restraints     0
_refine_ls_hydrogen_treatment     constr
_refine_ls_weighting_scheme     calc
_refine_ls_weighting_details
         'calc w=1/[\s^2^(Fo^2^)+(0.0569P)^2^+1.0739P] where P=(Fo^2^+2Fc^2^)/3'
_atom_sites_solution_hydrogens     geom
_atom_sites_solution_primary     direct
_atom_sites_solution_secondary     difmap
_refine_ls_shift/su_max     0.001
_refine_ls_shift/su_mean     0.000
_refine_diff_density_max     0.394
_refine_diff_density_min     -0.232
_refine_ls_extinction_method     none
_refine_ls_extinction_coef     ?
loop_
    _atom_type_symbol
    _atom_type_description
    _atom_type_scat_dispersion_real
    _atom_type_scat_dispersion_imag
    _atom_type_scat_source
    'C' 'C' 0.0033 0.0016
                         'International Tables Vol C Tables 4.2.6.8 and 6.1.1.4'
    'H' 'H' 0.0000 0.0000
                         'International Tables Vol C Tables 4.2.6.8 and 6.1.1.4'
    'O' 'O' 0.0106 0.0060
                         'International Tables Vol C Tables 4.2.6.8 and 6.1.1.4'
_computing_data_collection     'APEX2 (Bruker, 2004)'
_computing_cell_refinement     'SAINT (Bruker, 2004)'
_computing_data_reduction     'SAINT (Bruker, 2004)'
_computing_structure_solution     'SHELXS97 (Sheldrick, 2008)'
_computing_structure_refinement     'SHELXL97 (Sheldrick, 2008)'
_computing_molecular_graphics     'PLATON (Spek, 2009)'
_computing_publication_material     'SHELXTL (Sheldrick, 2008)'
loop_
    _atom_site_type_symbol
    _atom_site_label
    _atom_site_fract_x
    _atom_site_fract_y
    _atom_site_fract_z
    _atom_site_U_iso_or_equiv
    _atom_site_adp_type
    _atom_site_calc_flag
    _atom_site_refinement_flags
    _atom_site_occupancy
    _atom_site_symmetry_multiplicity
    _atom_site_disorder_assembly
    _atom_site_disorder_group
    C C1 0.7304(4) 0.4831(2) 0.6468(2) 0.0502(7) Uani d . 1 1 . .
    C C2 0.7010(4) 0.5453(2) 0.7028(2) 0.0549(8) Uani d . 1 1 . .
    H H2 0.7100 0.6213 0.6670 0.066 Uiso calc R 1 1 . .
    C C3 0.6586(4) 0.4962(2) 0.8106(2) 0.0532(8) Uani d . 1 1 . .
    H H3 0.6387 0.5397 0.8471 0.064 Uiso calc R 1 1 . .
    C C4 0.6444(4) 0.3821(2) 0.8675(2) 0.0456(7) Uani d . 1 1 . .
    C C5 0.6802(4) 0.3199(2) 0.8103(2) 0.0525(7) Uani d . 1 1 . .
    H H5 0.6765 0.2434 0.8467 0.063 Uiso calc R 1 1 . .
    C C6 0.7211(5) 0.3687(2) 0.7015(3) 0.0570(8) Uani d . 1 1 . .
    H H6 0.7423 0.3258 0.6646 0.068 Uiso calc R 1 1 . .
    C C7 0.5925(4) 0.3344(2) 0.9813(2) 0.0478(7) Uani d . 1 1 . .
    H H7 0.5790 0.3829 1.0124 0.057 Uiso calc R 1 1 . .
    C C8 0.5619(4) 0.2298(2) 1.0465(2) 0.0467(7) Uani d . 1 1 . .
    H H8 0.5751 0.1776 1.0197 0.056 Uiso calc R 1 1 . .
    C C9 0.5081(4) 0.1960(2) 1.1589(2) 0.0475(7) Uani d . 1 1 . .
    C C10 0.4790(4) 0.0787(2) 1.2360(2) 0.0415(6) Uani d . 1 1 . .
    C C11 0.3962(4) 0.0624(2) 1.3330(2) 0.0459(7) Uani d . 1 1 . .
    H H11 0.3563 0.1246 1.3425 0.055 Uiso calc R 1 1 . .
    C C12 0.3700(4) -0.0400(2) 1.4151(2) 0.0485(7) Uani d . 1 1 . .
    H H12 0.3136 -0.0470 1.4786 0.058 Uiso calc R 1 1 . .
    C C13 0.4293(4) -0.1333(2) 1.4016(2) 0.0435(6) Uani d . 1 1 . .
    C C14 0.5085(4) -0.1219(2) 1.3063(2) 0.0463(7) Uani d . 1 1 . .
    H H14 0.5449 -0.1848 1.2970 0.056 Uiso calc R 1 1 . .
    C C15 0.5343(4) -0.0178(2) 1.2239(2) 0.0432(6) Uani d . 1 1 . .
    C C16 0.7769(5) 0.4821(2) 0.4757(2) 0.0587(8) Uani d . 1 1 . .
    H H16A 0.6704 0.4490 0.4833 0.070 Uiso calc R 1 1 . .
    H H16B 0.8709 0.4230 0.5006 0.070 Uiso calc R 1 1 . .
    C C17 0.8034(4) 0.5619(2) 0.3588(2) 0.0517(7) Uani d . 1 1 . .
    C C18 0.8388(5) 0.5709(3) 0.1834(2) 0.0623(9) Uani d . 1 1 . .
    H H18A 0.9452 0.6053 0.1695 0.075 Uiso calc R 1 1 . .
    H H18B 0.7445 0.6287 0.1514 0.075 Uiso calc R 1 1 . .
    C C19 0.8467(6) 0.4911(3) 0.1360(3) 0.0855(12) Uani d . 1 1 . .
    H H19A 0.9402 0.4342 0.1687 0.128 Uiso calc R 1 1 . .
    H H19B 0.8644 0.5300 0.0589 0.128 Uiso calc R 1 1 . .
    H H19C 0.7405 0.4579 0.1501 0.128 Uiso calc R 1 1 . .
    C C20 0.3347(4) -0.2565(3) 1.5781(2) 0.0563(8) Uani d . 1 1 . .
    H H20A 0.3860 -0.2134 1.6068 0.068 Uiso calc R 1 1 . .
    H H20B 0.3559 -0.3343 1.6303 0.068 Uiso calc R 1 1 . .
    C C21 0.1446(5) -0.2243(2) 1.5680(2) 0.0547(8) Uani d . 1 1 . .
    C C22 -0.0998(5) -0.1807(3) 1.4570(4) 0.0775(11) Uani d . 1 1 . .
    H H22A -0.1640 -0.1962 1.5235 0.093 Uiso calc R 1 1 . .
    H H22B -0.1500 -0.2159 1.4194 0.093 Uiso calc R 1 1 . .
    C C23 -0.1101(6) -0.0602(3) 1.3875(4) 0.0955(14) Uani d . 1 1 . .
    H H23A -0.0536 -0.0262 1.4231 0.143 Uiso calc R 1 1 . .
    H H23B -0.2287 -0.0300 1.3748 0.143 Uiso calc R 1 1 . .
    H H23C -0.0548 -0.0455 1.3192 0.143 Uiso calc R 1 1 . .
    C C24 0.6858(5) -0.0966(2) 1.1165(3) 0.0592(8) Uani d . 1 1 . .
    H H24A 0.5934 -0.1392 1.1180 0.071 Uiso calc R 1 1 . .
    H H24B 0.7663 -0.1441 1.1747 0.071 Uiso calc R 1 1 . .
    C C25 0.7749(4) -0.0555(3) 1.0089(2) 0.0522(7) Uani d . 1 1 . .
    C C26 0.9388(5) -0.1206(3) 0.8969(3) 0.0672(9) Uani d . 1 1 . .
    H H26A 1.0458 -0.0924 0.8998 0.081 Uiso calc R 1 1 . .
    H H26B 0.8735 -0.0652 0.8340 0.081 Uiso calc R 1 1 . .
    C C27 0.9746(5) -0.2257(3) 0.8881(3) 0.0744(10) Uani d . 1 1 . .
    H H27A 1.0383 -0.2802 0.9509 0.112 Uiso calc R 1 1 . .
    H H27B 1.0409 -0.2128 0.8236 0.112 Uiso calc R 1 1 . .
    H H27C 0.8680 -0.2523 0.8839 0.112 Uiso calc R 1 1 . .
    O O1 0.4841(4) 0.26559(18) 1.19312(19) 0.0826(9) Uani d . 1 1 . .
    O O2 0.7698(3) 0.54015(16) 0.53900(17) 0.0655(7) Uani d . 1 1 . .
    O O3 0.8152(4) 0.65850(18) 0.32433(19) 0.0776(8) Uani d . 1 1 . .
    O O4 0.8129(3) 0.50759(17) 0.29960(16) 0.0608(6) Uani d . 1 1 . .
    O O5 0.4174(3) -0.24062(16) 1.47859(16) 0.0541(5) Uani d . 1 1 . .
    O O6 0.0654(4) -0.2021(3) 1.6330(2) 0.0971(10) Uani d . 1 1 . .
    O O7 0.0789(3) -0.22501(18) 1.48300(19) 0.0618(6) Uani d . 1 1 . .
    O O8 0.6192(3) -0.00224(16) 1.13008(17) 0.0653(7) Uani d . 1 1 . .
    O O9 0.7865(4) 0.03736(19) 0.9457(2) 0.0800(8) Uani d . 1 1 . .
    O O10 0.8417(3) -0.14310(17) 0.99470(18) 0.0649(6) Uani d . 1 1 . .
loop_
    _atom_site_aniso_label
    _atom_site_aniso_U_11
    _atom_site_aniso_U_22
    _atom_site_aniso_U_33
    _atom_site_aniso_U_12
    _atom_site_aniso_U_13
    _atom_site_aniso_U_23
    C1 0.0668(19) 0.0382(15) 0.0429(15) -0.0079(13) 0.0095(13) -0.0164(13)
    C2 0.084(2) 0.0296(14) 0.0496(17) -0.0093(14) 0.0116(15) -0.0164(13)
    C3 0.077(2) 0.0357(15) 0.0514(17) -0.0058(14) 0.0095(15) -0.0243(14)
    C4 0.0550(17) 0.0351(14) 0.0448(15) -0.0043(12) 0.0028(13) -0.0167(12)
    C5 0.077(2) 0.0294(14) 0.0467(16) -0.0097(13) 0.0093(14) -0.0137(12)
    C6 0.087(2) 0.0378(15) 0.0510(17) -0.0099(15) 0.0129(16) -0.0245(14)
    C7 0.0630(18) 0.0347(14) 0.0464(16) -0.0035(13) 0.0047(13) -0.0198(13)
    C8 0.0611(18) 0.0381(15) 0.0424(15) -0.0054(13) 0.0022(13) -0.0195(12)
    C9 0.0638(19) 0.0367(14) 0.0436(15) -0.0035(13) 0.0021(13) -0.0202(13)
    C10 0.0482(16) 0.0381(14) 0.0398(14) -0.0039(11) 0.0011(12) -0.0191(12)
    C11 0.0592(18) 0.0397(15) 0.0457(15) -0.0066(13) 0.0067(13) -0.0257(13)
    C12 0.0607(18) 0.0477(16) 0.0422(15) -0.0140(13) 0.0145(13) -0.0242(13)
    C13 0.0474(16) 0.0383(14) 0.0421(15) -0.0092(12) 0.0025(12) -0.0150(12)
    C14 0.0580(18) 0.0355(14) 0.0486(16) -0.0049(12) 0.0045(13) -0.0222(13)
    C15 0.0545(17) 0.0392(14) 0.0379(14) -0.0053(12) 0.0060(12) -0.0196(12)
    C16 0.088(2) 0.0410(16) 0.0473(17) -0.0109(15) 0.0127(16) -0.0206(14)
    C17 0.067(2) 0.0381(16) 0.0475(16) -0.0028(13) 0.0083(14) -0.0183(13)
    C18 0.085(2) 0.0570(19) 0.0402(16) -0.0134(17) 0.0100(15) -0.0179(15)
    C19 0.126(4) 0.080(3) 0.057(2) -0.022(2) 0.017(2) -0.037(2)
    C20 0.077(2) 0.0471(17) 0.0390(15) -0.0150(15) 0.0043(15) -0.0130(13)
    C21 0.079(2) 0.0411(16) 0.0405(16) -0.0178(15) 0.0179(15) -0.0143(13)
    C22 0.066(2) 0.069(2) 0.105(3) -0.0102(18) -0.001(2) -0.045(2)
    C23 0.076(3) 0.072(3) 0.122(4) -0.001(2) -0.025(3) -0.028(3)
    C24 0.086(2) 0.0410(16) 0.0536(18) -0.0068(15) 0.0161(16) -0.0254(14)
    C25 0.070(2) 0.0463(17) 0.0440(16) -0.0119(14) 0.0091(14) -0.0231(14)
    C26 0.071(2) 0.081(2) 0.063(2) -0.0145(18) 0.0210(17) -0.0441(19)
    C27 0.080(3) 0.085(3) 0.071(2) 0.000(2) 0.0112(19) -0.049(2)
    O1 0.149(3) 0.0424(12) 0.0593(14) -0.0150(14) 0.0280(15) -0.0274(11)
    O2 0.1146(19) 0.0361(11) 0.0445(12) -0.0161(11) 0.0222(12) -0.0174(9)
    O3 0.133(2) 0.0401(13) 0.0555(14) -0.0114(13) 0.0162(14) -0.0190(11)
    O4 0.0943(17) 0.0451(12) 0.0437(11) -0.0165(11) 0.0133(11) -0.0197(10)
    O5 0.0667(14) 0.0383(11) 0.0483(12) -0.0082(9) 0.0106(10) -0.0121(9)
    O6 0.114(2) 0.114(2) 0.0670(17) -0.0088(18) 0.0327(16) -0.0479(17)
    O7 0.0630(14) 0.0582(13) 0.0735(15) -0.0026(11) -0.0009(11) -0.0387(12)
    O8 0.1049(18) 0.0377(11) 0.0509(12) -0.0062(11) 0.0263(12) -0.0208(10)
    O9 0.124(2) 0.0459(14) 0.0626(15) -0.0082(13) 0.0233(15) -0.0203(12)
    O10 0.0907(17) 0.0486(12) 0.0585(13) -0.0094(11) 0.0247(12) -0.0288(11)
_geom_special_details
;
All e.s.d.'s (except the e.s.d. in the dihedral angle between two l.s. planes)
are estimated using the full covariance matrix. The cell e.s.d.'s are taken
into account individually in the estimation of e.s.d.'s in distances, angles
and torsion angles; correlations between e.s.d.'s in cell parameters are only
used when they are defined by crystal symmetry. An approximate (isotropic)
treatment of cell e.s.d.'s is used for estimating e.s.d.'s involving l.s.
planes.
;
loop_
    _geom_bond_atom_site_label_1
    _geom_bond_atom_site_label_2
    _geom_bond_site_symmetry_2
    _geom_bond_distance
    _geom_bond_publ_flag
    C1 O2 . 1.366(3) ?
    C1 C2 . 1.375(4) ?
    C1 C6 . 1.394(4) ?
    C2 C3 . 1.365(4) ?
    C2 H2 . 0.9300 ?
    C3 C4 . 1.399(4) ?
    C3 H3 . 0.9300 ?
    C4 C5 . 1.393(4) ?
    C4 C7 . 1.455(4) ?
    C5 C6 . 1.375(4) ?
    C5 H5 . 0.9300 ?
    C6 H6 . 0.9300 ?
    C7 C8 . 1.335(4) ?
    C7 H7 . 0.9300 ?
    C8 C9 . 1.457(4) ?
    C8 H8 . 0.9300 ?
    C9 O1 . 1.227(3) ?
    C9 C10 . 1.497(4) ?
    C10 C11 . 1.389(4) ?
    C10 C15 . 1.412(4) ?
    C11 C12 . 1.368(4) ?
    C11 H11 . 0.9300 ?
    C12 C13 . 1.387(4) ?
    C12 H12 . 0.9300 ?
    C13 O5 . 1.370(3) ?
    C13 C14 . 1.375(4) ?
    C14 C15 . 1.384(4) ?
    C14 H14 . 0.9300 ?
    C15 O8 . 1.363(3) ?
    C16 O2 . 1.412(3) ?
    C16 C17 . 1.499(4) ?
    C16 H16A . 0.9700 ?
    C16 H16B . 0.9700 ?
    C17 O3 . 1.189(3) ?
    C17 O4 . 1.319(4) ?
    C18 O4 . 1.450(4) ?
    C18 C19 . 1.492(5) ?
    C18 H18A . 0.9700 ?
    C18 H18B . 0.9700 ?
    C19 H19A . 0.9600 ?
    C19 H19B . 0.9600 ?
    C19 H19C . 0.9600 ?
    C20 O5 . 1.422(4) ?
    C20 C21 . 1.496(5) ?
    C20 H20A . 0.9700 ?
    C20 H20B . 0.9700 ?
    C21 O6 . 1.193(4) ?
    C21 O7 . 1.307(4) ?
    C22 O7 . 1.451(4) ?
    C22 C23 . 1.468(5) ?
    C22 H22A . 0.9700 ?
    C22 H22B . 0.9700 ?
    C23 H23A . 0.9600 ?
    C23 H23B . 0.9600 ?
    C23 H23C . 0.9600 ?
    C24 O8 . 1.415(3) ?
    C24 C25 . 1.494(4) ?
    C24 H24A . 0.9700 ?
    C24 H24B . 0.9700 ?
    C25 O9 . 1.174(4) ?
    C25 O10 . 1.335(4) ?
    C26 O10 . 1.437(4) ?
    C26 C27 . 1.481(5) ?
    C26 H26A . 0.9700 ?
    C26 H26B . 0.9700 ?
    C27 H27A . 0.9600 ?
    C27 H27B . 0.9600 ?
    C27 H27C . 0.9600 ?
loop_
    _geom_angle_atom_site_label_1
    _geom_angle_atom_site_label_2
    _geom_angle_atom_site_label_3
    _geom_angle_site_symmetry_1
    _geom_angle_site_symmetry_3
    _geom_angle
    _geom_angle_publ_flag
    O2 C1 C2 . . 116.0(2) ?
    O2 C1 C6 . . 124.5(3) ?
    C2 C1 C6 . . 119.5(3) ?
    C3 C2 C1 . . 120.5(3) ?
    C3 C2 H2 . . 119.8 ?
    C1 C2 H2 . . 119.8 ?
    C2 C3 C4 . . 121.5(3) ?
    C2 C3 H3 . . 119.2 ?
    C4 C3 H3 . . 119.2 ?
    C5 C4 C3 . . 117.1(3) ?
    C5 C4 C7 . . 123.4(2) ?
    C3 C4 C7 . . 119.5(2) ?
    C6 C5 C4 . . 121.7(3) ?
    C6 C5 H5 . . 119.1 ?
    C4 C5 H5 . . 119.1 ?
    C5 C6 C1 . . 119.6(3) ?
    C5 C6 H6 . . 120.2 ?
    C1 C6 H6 . . 120.2 ?
    C8 C7 C4 . . 128.1(3) ?
    C8 C7 H7 . . 116.0 ?
    C4 C7 H7 . . 116.0 ?
    C7 C8 C9 . . 121.0(3) ?
    C7 C8 H8 . . 119.5 ?
    C9 C8 H8 . . 119.5 ?
    O1 C9 C8 . . 119.6(3) ?
    O1 C9 C10 . . 117.6(3) ?
    C8 C9 C10 . . 122.8(2) ?
    C11 C10 C15 . . 116.3(2) ?
    C11 C10 C9 . . 116.4(2) ?
    C15 C10 C9 . . 127.2(2) ?
    C12 C11 C10 . . 123.8(3) ?
    C12 C11 H11 . . 118.1 ?
    C10 C11 H11 . . 118.1 ?
    C11 C12 C13 . . 118.5(3) ?
    C11 C12 H12 . . 120.7 ?
    C13 C12 H12 . . 120.7 ?
    O5 C13 C14 . . 115.1(2) ?
    O5 C13 C12 . . 124.6(2) ?
    C14 C13 C12 . . 120.2(2) ?
    C13 C14 C15 . . 120.6(2) ?
    C13 C14 H14 . . 119.7 ?
    C15 C14 H14 . . 119.7 ?
    O8 C15 C14 . . 122.9(2) ?
    O8 C15 C10 . . 116.4(2) ?
    C14 C15 C10 . . 120.6(2) ?
    O2 C16 C17 . . 108.9(2) ?
    O2 C16 H16A . . 109.9 ?
    C17 C16 H16A . . 109.9 ?
    O2 C16 H16B . . 109.9 ?
    C17 C16 H16B . . 109.9 ?
    H16A C16 H16B . . 108.3 ?
    O3 C17 O4 . . 125.1(3) ?
    O3 C17 C16 . . 125.8(3) ?
    O4 C17 C16 . . 109.1(2) ?
    O4 C18 C19 . . 106.9(3) ?
    O4 C18 H18A . . 110.3 ?
    C19 C18 H18A . . 110.3 ?
    O4 C18 H18B . . 110.3 ?
    C19 C18 H18B . . 110.3 ?
    H18A C18 H18B . . 108.6 ?
    C18 C19 H19A . . 109.5 ?
    C18 C19 H19B . . 109.5 ?
    H19A C19 H19B . . 109.5 ?
    C18 C19 H19C . . 109.5 ?
    H19A C19 H19C . . 109.5 ?
    H19B C19 H19C . . 109.5 ?
    O5 C20 C21 . . 114.2(3) ?
    O5 C20 H20A . . 108.7 ?
    C21 C20 H20A . . 108.7 ?
    O5 C20 H20B . . 108.7 ?
    C21 C20 H20B . . 108.7 ?
    H20A C20 H20B . . 107.6 ?
    O6 C21 O7 . . 125.4(4) ?
    O6 C21 C20 . . 121.9(3) ?
    O7 C21 C20 . . 112.7(3) ?
    O7 C22 C23 . . 109.5(3) ?
    O7 C22 H22A . . 109.8 ?
    C23 C22 H22A . . 109.8 ?
    O7 C22 H22B . . 109.8 ?
    C23 C22 H22B . . 109.8 ?
    H22A C22 H22B . . 108.2 ?
    C22 C23 H23A . . 109.5 ?
    C22 C23 H23B . . 109.5 ?
    H23A C23 H23B . . 109.5 ?
    C22 C23 H23C . . 109.5 ?
    H23A C23 H23C . . 109.5 ?
    H23B C23 H23C . . 109.5 ?
    O8 C24 C25 . . 107.2(2) ?
    O8 C24 H24A . . 110.3 ?
    C25 C24 H24A . . 110.3 ?
    O8 C24 H24B . . 110.3 ?
    C25 C24 H24B . . 110.3 ?
    H24A C24 H24B . . 108.5 ?
    O9 C25 O10 . . 124.3(3) ?
    O9 C25 C24 . . 127.2(3) ?
    O10 C25 C24 . . 108.5(2) ?
    O10 C26 C27 . . 108.1(3) ?
    O10 C26 H26A . . 110.1 ?
    C27 C26 H26A . . 110.1 ?
    O10 C26 H26B . . 110.1 ?
    C27 C26 H26B . . 110.1 ?
    H26A C26 H26B . . 108.4 ?
    C26 C27 H27A . . 109.5 ?
    C26 C27 H27B . . 109.5 ?
    H27A C27 H27B . . 109.5 ?
    C26 C27 H27C . . 109.5 ?
    H27A C27 H27C . . 109.5 ?
    H27B C27 H27C . . 109.5 ?
    C1 O2 C16 . . 117.3(2) ?
    C17 O4 C18 . . 117.4(2) ?
    C13 O5 C20 . . 117.2(2) ?
    C21 O7 C22 . . 117.3(3) ?
    C15 O8 C24 . . 118.7(2) ?
    C25 O10 C26 . . 116.9(3) ?
loop_
    _geom_torsion_atom_site_label_1
    _geom_torsion_atom_site_label_2
    _geom_torsion_atom_site_label_3
    _geom_torsion_atom_site_label_4
    _geom_torsion_site_symmetry_1
    _geom_torsion_site_symmetry_2
    _geom_torsion_site_symmetry_3
    _geom_torsion_site_symmetry_4
    _geom_torsion
    _geom_torsion_publ_flag
    O2 C1 C2 C3 . . . . 179.2(3) ?
    C6 C1 C2 C3 . . . . -1.7(5) ?
    C1 C2 C3 C4 . . . . 0.3(5) ?
    C2 C3 C4 C5 . . . . 1.8(5) ?
    C2 C3 C4 C7 . . . . -177.7(3) ?
    C3 C4 C5 C6 . . . . -2.6(5) ?
    C7 C4 C5 C6 . . . . 176.9(3) ?
    C4 C5 C6 C1 . . . . 1.3(5) ?
    O2 C1 C6 C5 . . . . 180.0(3) ?
    C2 C1 C6 C5 . . . . 0.9(5) ?
    C5 C4 C7 C8 . . . . -3.9(5) ?
    C3 C4 C7 C8 . . . . 175.5(3) ?
    C4 C7 C8 C9 . . . . -179.1(3) ?
    C7 C8 C9 O1 . . . . 2.8(5) ?
    C7 C8 C9 C10 . . . . -177.6(3) ?
    O1 C9 C10 C11 . . . . 11.9(4) ?
    C8 C9 C10 C11 . . . . -167.7(3) ?
    O1 C9 C10 C15 . . . . -164.5(3) ?
    C8 C9 C10 C15 . . . . 15.9(5) ?
    C15 C10 C11 C12 . . . . 1.3(4) ?
    C9 C10 C11 C12 . . . . -175.5(3) ?
    C10 C11 C12 C13 . . . . 0.1(5) ?
    C11 C12 C13 O5 . . . . 177.5(3) ?
    C11 C12 C13 C14 . . . . -1.7(4) ?
    O5 C13 C14 C15 . . . . -177.4(3) ?
    C12 C13 C14 C15 . . . . 1.9(4) ?
    C13 C14 C15 O8 . . . . 176.8(3) ?
    C13 C14 C15 C10 . . . . -0.4(4) ?
    C11 C10 C15 O8 . . . . -178.5(3) ?
    C9 C10 C15 O8 . . . . -2.1(4) ?
    C11 C10 C15 C14 . . . . -1.1(4) ?
    C9 C10 C15 C14 . . . . 175.2(3) ?
    O2 C16 C17 O3 . . . . -0.6(5) ?
    O2 C16 C17 O4 . . . . 179.0(3) ?
    O5 C20 C21 O6 . . . . -158.1(3) ?
    O5 C20 C21 O7 . . . . 22.8(4) ?
    O8 C24 C25 O9 . . . . -1.1(5) ?
    O8 C24 C25 O10 . . . . 179.0(3) ?
    C2 C1 O2 C16 . . . . -171.3(3) ?
    C6 C1 O2 C16 . . . . 9.6(5) ?
    C17 C16 O2 C1 . . . . 174.2(3) ?
    O3 C17 O4 C18 . . . . -0.3(5) ?
    C16 C17 O4 C18 . . . . -179.9(3) ?
    C19 C18 O4 C17 . . . . 179.4(3) ?
    C14 C13 O5 C20 . . . . -179.2(3) ?
    C12 C13 O5 C20 . . . . 1.5(4) ?
    C21 C20 O5 C13 . . . . 70.3(3) ?
    O6 C21 O7 C22 . . . . 9.1(5) ?
    C20 C21 O7 C22 . . . . -171.9(3) ?
    C23 C22 O7 C21 . . . . 87.1(4) ?
    C14 C15 O8 C24 . . . . -0.8(5) ?
    C10 C15 O8 C24 . . . . 176.5(3) ?
    C25 C24 O8 C15 . . . . -178.7(3) ?
    O9 C25 O10 C26 . . . . 2.3(5) ?
    C24 C25 O10 C26 . . . . -177.7(3) ?
    C27 C26 O10 C25 . . . . -170.4(3) ?
loop_
    _geom_hbond_atom_site_label_D
    _geom_hbond_atom_site_label_H
    _geom_hbond_atom_site_label_A
    _geom_hbond_site_symmetry_A
    _geom_hbond_distance_DH
    _geom_hbond_distance_HA
    _geom_hbond_distance_DA
    _geom_hbond_angle_DHA
    C3 H3 O1 2_667 0.93 2.52 3.276(4) 138.4
    C16 H16B O7 2_657 0.97 2.58 3.337(4) 135.1
    C20 H20B O4 2_657 0.97 2.60 3.360(4) 135.7
    C24 H24B O3 1_546 0.97 2.53 3.339(4) 140.6
    C27 H27B O6 1_654 0.96 2.56 3.426(4) 149.8
data_New_Global_Publ_Block
_journal_date_recd_electronic     2013-11-27
_journal_date_accepted     2013-12-07
_journal_name_full     'Acta Crystallographica, Section E'
_journal_year     2014
_journal_volume     70
_journal_issue      1
_journal_page_first     o51
_journal_page_last     o51
_journal_paper_category     QO
_journal_paper_doi     10.1107/S1600536813033114
_journal_coeditor_code     LH5675
_publ_contact_author_name     'Xiaofeng Liu'
_publ_contact_author_address
;
School of Chemistry & Environmental Engineering
Jiujiang University
Jiujiang 332005
People's Republic of China
;
_publ_contact_author_email     caoxxyu@126.com
_publ_contact_author_fax     ?
_publ_contact_author_phone     ?
_publ_section_title
;
The chalcone ethyl
2-[4-(2-{2,4-bis[(ethoxycarbonyl)methoxy]benzoyl}ethenyl)phenoxy]acetate
;
loop_
    _publ_author_name
    _publ_author_footnote
    _publ_author_address
    'Liu, Xiaofeng' .
;
School of Chemistry & Environmental Engineering
Jiujiang University
Jiujiang 332005
People's Republic of China
;
