# Supplementary material for: The chalcone ethyl 2-[4-(2-{2,4-bis­[(eth­oxy­carbon­yl)meth­oxy]benzo­yl}ethen­yl)phen­oxy]acetate
Source: Acta Crystallogr Sect E Struct Rep Online. 2013 Dec 14;70(Pt 1):o51. doi: 10.1107/S1600536813033114 (PMC3914090; doi:10.1107/S1600536813033114)
Supplement: Supplementary file 2 [file e-70-00o51-Isup2.hkl]

# 
# h,k,l, Fc-squared, Fo-squared, sigma(Fo-squared) and status flag 
# 
data_I
_shelx_title ' 121212cm in P-1' 
_shelx_refln_list_code          4 
_shelx_F_calc_maximum      177.89 
_exptl_crystal_F_000       544.00 
_reflns_d_resolution_high  0.8403 
 
loop_ 
 _symmetry_equiv_pos_as_xyz 
 'x, y, z' 
 '-x, -y, -z' 
 
_cell_length_a     7.8225 
_cell_length_b    13.5792 
_cell_length_c    13.7801 
_cell_angle_alpha  63.004 
_cell_angle_beta   87.157 
_cell_angle_gamma  83.377 
 
_shelx_F_squared_multiplier     1.000 
 
loop_ 
 _refln_index_h 
 _refln_index_k 
 _refln_index_l 
 _refln_F_squared_calc 
 _refln_F_squared_meas 
 _refln_F_squared_sigma 
 _refln_observed_status 
   1   0   0     1667.03     1681.03     27.17 o 
   2   0   0      322.67      274.56      2.40 o 
   3   0   0      912.34      947.10     19.37 o 
   4   0   0       91.30       79.74      1.44 o 
   5   0   0        5.10        4.64      0.75 o 
   6   0   0        0.89        2.76      0.57 o 
   7   0   0       25.60       29.97      2.07 o 
   8   0   0        2.28        6.12      0.97 o 
   9   0   0        0.47        2.80      0.88 o 
  -9   1   0        2.98        3.99      0.95 o 
  -8   1   0        3.27        3.29      0.97 o 
  -7   1   0        0.66        0.09      0.80 o 
  -6   1   0       14.19       15.52      0.98 o 
  -5   1   0      102.46      101.96      1.86 o 
  -4   1   0      268.04      253.38      4.19 o 
  -3   1   0     1115.44     1072.98      7.80 o 
  -2   1   0    19608.25    20105.36    218.62 o 
  -1   1   0     2244.74     2371.63     15.66 o 
   2   1   0      975.18      995.23     13.72 o 
   3   1   0      641.71      645.25      4.94 o 
   4   1   0        1.81        3.39      0.44 o 
   5   1   0        0.00       -0.41      0.27 o 
   6   1   0       36.25       35.35      2.02 o 
   7   1   0       33.99       37.09      2.37 o 
   8   1   0       13.00       12.87      1.64 o 
   9   1   0        5.29        9.19      1.27 o 
  -9   2   0        1.82        9.07      1.25 o 
  -8   2   0        2.64        5.08      0.88 o 
  -7   2   0       29.94       36.27      1.60 o 
  -6   2   0        0.48        3.12      0.49 o 
  -5   2   0       57.03       63.43      1.50 o 
  -4   2   0      433.91      476.16      4.48 o 
  -3   2   0       22.01       27.32      0.61 o 
  -2   2   0    10744.74    11247.74     72.00 o 
  -1   2   0      368.20      276.20      2.49 o 
   0   2   0     1682.67     1875.05     10.00 o 
   1   2   0      945.59      848.47      5.73 o 
   2   2   0     4776.96     5138.86     42.92 o 
   3   2   0      398.91      474.16      3.73 o 
   4   2   0       73.24       69.04      2.11 o 
   5   2   0      277.09      261.16      2.81 o 
   6   2   0       60.69       59.05      2.32 o 
   7   2   0       16.61       16.28      1.61 o 
   8   2   0       25.17       27.05      2.17 o 
   9   2   0        6.27        7.82      1.23 o 
  -8   3   0        0.32        6.54      1.01 o 
  -7   3   0        5.53        5.54      0.70 o 
  -6   3   0       16.66       20.61      1.21 o 
  -5   3   0      118.67      123.51      2.15 o 
  -4   3   0      122.87      110.84      2.22 o 
  -3   3   0     1952.62     1999.82     11.14 o 
  -2   3   0       99.52      104.02      1.10 o 
  -1   3   0      275.87      248.20      1.81 o 
   0   3   0     2609.99     2949.82     15.47 o 
   1   3   0    13034.15    13817.31     89.14 o 
   2   3   0      355.16      372.07      4.35 o 
   3   3   0       12.83       11.23      0.95 o 
   4   3   0        1.11        3.10      0.75 o 
   5   3   0       11.12       10.25      1.25 o 
   6   3   0       10.13       14.39      1.66 o 
   7   3   0       18.73       20.63      1.76 o 
   8   3   0       16.04       20.78      1.91 o 
   9   3   0        5.18        3.04      0.86 o 
  -8   4   0        5.76        7.15      1.18 o 
  -7   4   0        3.44        3.72      0.71 o 
  -6   4   0       44.19       45.71      1.49 o 
  -5   4   0      195.83      194.58      2.84 o 
  -4   4   0        0.14        0.38      0.31 o 
  -3   4   0      381.61      390.36      2.97 o 
  -2   4   0        0.00        0.76      0.20 o 
  -1   4   0      278.47      232.34      1.81 o 
   0   4   0     4622.96     5040.68     34.97 o 
   1   4   0       34.66       37.84      1.61 o 
   2   4   0       36.34       50.95      0.79 o 
   3   4   0      794.83      807.08      8.69 o 
   4   4   0        0.05       -0.40      0.54 o 
   5   4   0       14.87       16.52      1.51 o 
   6   4   0        4.35        5.87      1.20 o 
   7   4   0        0.15        1.34      0.95 o 
   8   4   0        3.54        8.58      1.51 o 
   9   4   0        0.05        0.76      0.88 o 
  -8   5   0        0.92       -0.46      1.16 o 
  -7   5   0        0.12        1.70      0.65 o 
  -6   5   0       16.93       23.70      2.29 o 
  -5   5   0       24.65       27.85      1.42 o 
  -4   5   0       90.05       88.10      2.19 o 
  -3   5   0       21.59       22.08      0.62 o 
  -2   5   0       80.22       77.82      1.57 o 
  -1   5   0       86.92       89.13      1.04 o 
   0   5   0        6.63        3.28      0.46 o 
   1   5   0      162.67      152.63      1.72 o 
   2   5   0     2046.17     2096.49     13.84 o 
   3   5   0      202.70      213.67      3.53 o 
   4   5   0       64.81       47.92      1.81 o 
   5   5   0       29.67       37.06      2.04 o 
   6   5   0        9.93       12.14      1.55 o 
   7   5   0        0.50        0.00      0.93 o 
   8   5   0        1.81        4.50      1.29 o 
   9   5   0        0.23        7.61      1.38 o 
  -8   6   0        0.89        3.29      1.38 o 
  -7   6   0        3.93        4.96      1.44 o 
  -6   6   0        3.34        2.10      1.05 o 
  -5   6   0       26.81       27.69      1.22 o 
  -4   6   0        8.92       11.77      1.12 o 
  -3   6   0       12.07        7.53      0.55 o 
  -2   6   0      683.20      709.79      4.73 o 
  -1   6   0      634.45      646.42      4.28 o 
   0   6   0       79.22      102.25      1.21 o 
   1   6   0     1399.57     1675.03      9.58 o 
   2   6   0      377.29      460.22      3.91 o 
   3   6   0        1.42        2.29      0.28 o 
   4   6   0        0.54        2.07      0.62 o 
   5   6   0        5.92        3.80      0.97 o 
   6   6   0       13.42       18.71      1.81 o 
   7   6   0        5.75        8.09      1.42 o 
   8   6   0        0.32        0.37      1.23 o 
  -7   7   0        0.01        1.95      1.29 o 
  -6   7   0        2.18        4.47      1.36 o 
  -5   7   0        2.21        1.19      1.10 o 
  -4   7   0       34.10       35.14      2.56 o 
  -3   7   0        6.35        6.36      0.84 o 
  -2   7   0       52.67       61.30      2.31 o 
   0   7   0     1055.34     1189.42      7.21 o 
   1   7   0      453.47      424.82      3.30 o 
   2   7   0       13.66       27.13      0.85 o 
   3   7   0       59.26       79.50      2.15 o 
   4   7   0       79.03       75.61      2.32 o 
   5   7   0        0.31        2.56      0.88 o 
   6   7   0       28.71       29.24      2.17 o 
   7   7   0        7.51        6.15      1.44 o 
   8   7   0        0.79        1.70      1.25 o 
  -7   8   0        0.27        2.01      1.25 o 
  -6   8   0        6.88        8.37      1.68 o 
  -5   8   0       17.06       19.78      2.15 o 
  -4   8   0       15.44       11.11      1.64 o 
  -3   8   0      252.76      247.47      3.41 o 
  -2   8   0       63.48       56.26      1.51 o 
  -1   8   0      225.71      223.50      6.98 o 
   0   8   0      332.16      366.83      4.39 o 
   1   8   0      200.01      193.12      2.05 o 
   2   8   0        1.92        6.41      0.60 o 
   3   8   0      146.11      150.18      3.10 o 
   4   8   0        0.05        1.10      0.80 o 
   5   8   0        3.82        2.77      0.88 o 
   6   8   0       38.97       51.33      2.69 o 
   7   8   0       17.82       18.19      2.02 o 
   8   8   0       11.62       21.08      2.19 o 
  -6   9   0        0.69        2.77      1.29 o 
  -5   9   0        0.12       -1.36      0.90 o 
  -4   9   0        3.67        4.96      1.29 o 
  -3   9   0        8.90        8.25      1.38 o 
  -2   9   0      283.13      264.68      3.67 o 
  -1   9   0       89.46       78.50      1.87 o 
   0   9   0      133.81      122.82      2.34 o 
   1   9   0       75.61       67.15      2.76 o 
   2   9   0       12.13       17.06      0.78 o 
   3   9   0       11.92       12.97      0.97 o 
   4   9   0        2.74        3.07      0.86 o 
   5   9   0        0.00        1.43      0.84 o 
   6   9   0        1.96        4.08      1.20 o 
   7   9   0        0.60        4.17      1.36 o 
  -5  10   0       52.11       44.15      3.38 o 
  -4  10   0       13.85       16.92      2.02 o 
  -3  10   0       24.65       23.88      2.19 o 
  -2  10   0       97.63       93.18      2.21 o 
  -1  10   0       15.15       27.78      2.78 o 
   0  10   0      108.83      105.78      2.30 o 
   1  10   0       18.86       21.63      1.25 o 
   2  10   0        8.84        4.14      1.33 o 
   3  10   0      245.96      203.06      5.18 o 
   4  10   0       11.20       14.52      1.70 o 
   5  10   0       24.41       31.98      2.13 o 
   6  10   0        7.49       13.84      1.66 o 
   7  10   0       27.53       32.13      2.50 o 
  -5  11   0        7.23        4.56      1.44 o 
  -4  11   0       37.34       36.11      3.01 o 
  -3  11   0       36.01       46.88      3.12 o 
  -2  11   0       48.31       47.58      3.03 o 
  -1  11   0      206.03      204.52      3.42 o 
   0  11   0       88.92       87.49      2.50 o 
   1  11   0       23.06       21.52      1.36 o 
   2  11   0       65.58       58.78      2.84 o 
   3  11   0        0.33        2.83      1.20 o 
   4  11   0       23.09       21.18      2.26 o 
   5  11   0       89.52       72.41      3.33 o 
   6  11   0       11.36        9.71      1.11 o 
  -4  12   0       18.65       18.38      1.98 o 
  -3  12   0        5.21        5.84      1.12 o 
  -2  12   0        1.46        4.08      1.08 o 
  -1  12   0       16.43       18.25      1.32 o 
   0  12   0        0.69        0.62      0.74 o 
   1  12   0      136.58      126.17      4.11 o 
   2  12   0       21.40       20.66      2.17 o 
   3  12   0       10.29       14.85      2.02 o 
   4  12   0       22.15       17.43      2.22 o 
   5  12   0        0.23        0.40      1.25 o 
  -3  13   0       34.03       41.86      3.18 o 
  -2  13   0        1.18        1.89      0.90 o 
  -1  13   0       43.21       42.53      2.97 o 
   0  13   0        0.02        0.95      0.97 o 
   1  13   0       28.64       30.18      2.60 o 
   2  13   0        2.82        1.64      1.25 o 
   3  13   0        8.09        7.91      1.55 o 
   4  13   0        7.11       12.60      1.94 o 
  -1  14   0        8.28       11.59      1.38 o 
   0  14   0        1.17        5.23      1.40 o 
   1  14   0        4.08        3.96      1.53 o 
   2  14   0       30.58       36.11      3.08 o 
   3  14   0        8.18        6.75      1.55 o 
  -4 -13   1       16.94       22.03      2.30 o 
  -3 -13   1        0.01       -0.97      1.38 o 
  -2 -13   1       59.32       58.11      3.55 o 
  -1 -13   1       13.67       10.89      1.96 o 
   0 -13   1       22.94       19.75      1.50 o 
   1 -13   1       10.95        2.71      0.90 o 
   2 -13   1        5.25       13.02      1.66 o 
  -5 -12   1        0.13        2.68      1.23 o 
  -4 -12   1        9.93        8.49      1.76 o 
  -3 -12   1       30.51       30.27      2.67 o 
  -2 -12   1       61.55       66.30      3.53 o 
  -1 -12   1       73.48       67.85      3.08 o 
   0 -12   1        4.78        3.62      0.73 o 
   1 -12   1        2.32       10.65      1.48 o 
   2 -12   1       22.78       24.55      2.28 o 
   3 -12   1       16.55       18.22      2.07 o 
  -6 -11   1       11.59       12.84      1.59 o 
  -5 -11   1        1.19       -0.03      1.14 o 
  -4 -11   1      101.01       79.10      3.53 o 
  -3 -11   1       45.87       41.53      2.93 o 
  -2 -11   1      103.78       84.40      3.31 o 
  -1 -11   1       12.47       13.09      1.13 o 
   0 -11   1       27.85       26.47      1.55 o 
   1 -11   1       43.16       37.63      1.84 o 
   2 -11   1        1.99        2.53      0.75 o 
   3 -11   1        6.11        8.94      1.40 o 
   4 -11   1        4.83        6.05      1.27 o 
  -7 -10   1        6.08        8.21      1.48 o 
  -6 -10   1        2.98        5.69      1.40 o 
  -5 -10   1        1.00        5.17      1.14 o 
  -4 -10   1       45.90       51.36      2.11 o 
  -3 -10   1       10.38        3.65      1.31 o 
  -2 -10   1       43.71       37.39      2.62 o 
  -1 -10   1       15.37       19.58      1.22 o 
   0 -10   1        5.08        2.52      0.59 o 
   1 -10   1       43.53       41.56      4.99 o 
   2 -10   1       19.36       21.02      2.07 o 
   3 -10   1      485.84      512.20      9.44 o 
   4 -10   1       17.83       15.03      1.79 o 
   5 -10   1        0.00        2.65      1.23 o 
  -7  -9   1       15.56       17.34      1.98 o 
  -6  -9   1        0.50        2.01      1.03 o 
  -5  -9   1        2.86        3.59      1.01 o 
  -4  -9   1        6.00        6.54      1.12 o 
  -3  -9   1        6.39        5.17      0.88 o 
  -2  -9   1      163.37      154.07      1.99 o 
  -1  -9   1      110.59       84.88      1.94 o 
   0  -9   1      166.32      166.46      4.95 o 
   1  -9   1      166.17      163.54      2.78 o 
   2  -9   1      110.71      107.86      5.60 o 
   3  -9   1      378.06      399.51      7.83 o 
   4  -9   1      118.02      114.00      4.07 o 
   5  -9   1        0.02        1.52      1.12 o 
   6  -9   1        0.58        1.95      1.25 o 
  -8  -8   1        0.04        3.35      1.31 o 
  -7  -8   1       10.44       14.94      1.79 o 
  -6  -8   1        1.83        2.86      1.12 o 
  -5  -8   1        7.74        3.68      1.10 o 
  -4  -8   1       30.09       21.08      1.68 o 
  -3  -8   1       12.03       12.66      1.18 o 
  -2  -8   1       59.48       52.67      1.87 o 
  -1  -8   1       33.18       41.35      0.96 o 
   0  -8   1        3.08        4.59      0.39 o 
   1  -8   1       96.27       94.86      3.52 o 
   2  -8   1      291.80      279.75      3.66 o 
   3  -8   1       17.94       20.87      2.02 o 
   4  -8   1      252.14      263.42      6.24 o 
   5  -8   1        4.17        6.60      1.57 o 
   6  -8   1        0.00        0.52      1.08 o 
  -8  -7   1       17.01       16.86      2.04 o 
  -7  -7   1        2.85        5.39      1.38 o 
  -6  -7   1       17.90       22.54      1.98 o 
  -5  -7   1        1.54        0.82      0.84 o 
  -3  -7   1       19.71       22.00      1.40 o 
  -2  -7   1      429.58      461.03      4.25 o 
  -1  -7   1      839.75      808.05      6.47 o 
   0  -7   1       19.84       24.74      1.36 o 
   1  -7   1       19.98       19.47      0.69 o 
   2  -7   1      399.92      389.78      3.19 o 
   3  -7   1        9.74       10.95      1.42 o 
   4  -7   1       14.91       12.72      1.76 o 
   5  -7   1       21.22       21.51      2.30 o 
   6  -7   1        0.00        0.03      1.12 o 
   7  -7   1        0.17        3.44      1.46 o 
  -8  -6   1        2.32        4.02      1.51 o 
  -7  -6   1        7.98       12.35      1.74 o 
  -6  -6   1        9.00       11.71      1.51 o 
  -5  -6   1        0.61       -0.43      0.73 o 
  -4  -6   1       32.63       39.95      1.96 o 
  -3  -6   1       96.83      106.37      2.50 o 
  -2  -6   1       73.27       83.39      1.98 o 
  -1  -6   1      164.28      127.62      1.78 o 
   0  -6   1       87.11       96.82      1.27 o 
   1  -6   1      125.20      119.00      1.42 o 
   2  -6   1      412.77      473.37      4.14 o 
   3  -6   1        1.93        2.14      0.87 o 
   4  -6   1      199.65      186.17      3.02 o 
   5  -6   1       69.15       69.57      1.67 o 
   6  -6   1       25.61       33.83      2.65 o 
   7  -6   1        0.54        2.13      1.12 o 
  -8  -5   1       17.55       14.82      1.87 o 
  -7  -5   1        4.96        7.12      1.42 o 
  -6  -5   1       17.97       18.89      1.85 o 
  -5  -5   1        1.88        1.34      0.75 o 
  -4  -5   1       49.27       47.13      1.81 o 
  -3  -5   1      991.38      992.79      7.27 o 
  -2  -5   1      769.25      871.89      7.41 o 
  -1  -5   1     2834.84     3320.11     21.43 o 
   1  -5   1      936.27      980.90      6.50 o 
   2  -5   1      710.08      709.30      4.66 o 
   3  -5   1      528.93      534.98      3.85 o 
   4  -5   1      354.86      310.83      3.61 o 
   5  -5   1       28.54       25.93      1.20 o 
   6  -5   1        3.51        6.92      0.71 o 
   7  -5   1        0.71        2.76      1.00 o 
   8  -5   1        0.05       -0.97      1.12 o 
  -9  -4   1        0.37       -0.40      0.84 o 
  -8  -4   1       29.92       28.30      2.43 o 
  -7  -4   1        0.12        1.37      1.05 o 
  -6  -4   1        0.16       -1.19      0.80 o 
  -5  -4   1       34.39       35.02      2.00 o 
  -4  -4   1      177.06      153.92      3.23 o 
  -3  -4   1      166.04      153.86      2.93 o 
  -2  -4   1     1471.12     1595.74     10.79 o 
  -1  -4   1      874.97      923.27      6.65 o 
   0  -4   1     3047.66     3271.24     20.92 o 
   1  -4   1      284.94      251.42      2.02 o 
   2  -4   1       38.27       27.84      0.63 o 
   3  -4   1      316.08      278.30      2.32 o 
   4  -4   1        0.14        1.57      0.30 o 
   5  -4   1       47.21       39.80      1.56 o 
   6  -4   1        0.09        2.03      0.55 o 
   7  -4   1       12.86       11.47      1.84 o 
   8  -4   1        9.50       14.79      1.48 o 
  -9  -3   1        0.05        3.44      0.88 o 
  -8  -3   1        0.74        1.89      0.82 o 
  -7  -3   1        3.96        7.64      1.16 o 
  -6  -3   1      115.30      107.00      3.23 o 
  -5  -3   1        4.43        2.07      0.84 o 
  -4  -3   1        2.50        0.97      0.60 o 
  -3  -3   1      401.26      424.49      5.36 o 
  -2  -3   1       68.87       76.66      1.02 o 
  -1  -3   1      420.73      427.84      3.41 o 
   0  -3   1      146.28      147.48      1.58 o 
   1  -3   1      930.21     1022.29      5.89 o 
   2  -3   1     1114.58     1121.62      6.50 o 
   3  -3   1        3.65        1.46      0.33 o 
   4  -3   1        0.51        0.87      0.36 o 
   5  -3   1       57.44       50.60      1.40 o 
   6  -3   1      291.80      260.12      3.84 o 
   7  -3   1        0.10        3.17      1.59 o 
   8  -3   1        0.28        6.75      1.08 o 
  -9  -2   1        0.18        4.47      0.90 o 
  -8  -2   1        8.46        5.20      0.99 o 
  -7  -2   1       77.77       63.77      2.52 o 
  -6  -2   1       22.33       18.56      1.70 o 
  -5  -2   1        2.57        2.56      0.80 o 
  -4  -2   1       13.83       13.38      1.56 o 
  -3  -2   1      160.59      151.96      1.62 o 
  -2  -2   1      417.02      355.73      2.84 o 
  -1  -2   1       30.34       19.52      0.47 o 
   0  -2   1     2847.62     3168.48     19.96 o 
   1  -2   1     4958.14     5167.05     28.24 o 
   2  -2   1       43.65       47.61      1.30 o 
   3  -2   1      152.10      146.96      1.51 o 
   4  -2   1     1137.14     1158.41      8.86 o 
   5  -2   1        0.47       -0.58      0.77 o 
   6  -2   1       31.36       27.64      1.31 o 
   7  -2   1        1.16        3.85      0.87 o 
   8  -2   1        0.27        2.98      0.80 o 
  -9  -1   1        3.15        3.10      1.03 o 
  -8  -1   1        0.24        3.53      1.03 o 
  -7  -1   1       23.36       26.35      2.04 o 
  -6  -1   1       60.66       62.64      2.39 o 
  -5  -1   1        1.72        2.65      0.43 o 
  -4  -1   1       15.45       12.21      0.61 o 
  -3  -1   1     1067.49     1129.84      8.00 o 
  -2  -1   1      527.88      529.08      3.95 o 
   0  -1   1     1392.95     1390.17     10.46 o 
   1  -1   1     2015.79     1922.55     15.43 o 
   2  -1   1     1560.83     1627.15     10.89 o 
   3  -1   1       10.78       11.42      0.79 o 
   4  -1   1     4453.62     4561.55     29.48 o 
   5  -1   1       79.72       80.83      4.21 o 
   6  -1   1       30.68       29.22      1.34 o 
   7  -1   1        6.70        7.64      1.05 o 
   8  -1   1        0.12        4.02      0.97 o 
   9  -1   1        0.02        7.36      1.01 o 
  -9   0   1        0.00        3.71      0.99 o 
  -8   0   1        3.77        3.07      0.73 o 
  -7   0   1        6.31        4.26      0.90 o 
  -6   0   1       93.16      105.76      3.01 o 
  -5   0   1      131.65      113.89      3.00 o 
  -4   0   1      969.42      957.02      8.89 o 
  -3   0   1       72.96       71.59      1.18 o 
  -2   0   1     2993.89     3296.79     49.94 o 
  -1   0   1     1035.54      917.71      8.24 o 
   0   0   1      596.79      503.29      5.25 o 
   2   0   1     7164.92     7601.79     60.33 o 
   3   0   1      120.29      102.22      1.67 o 
   4   0   1      231.54      191.61      2.38 o 
   5   0   1        1.01        0.71      0.38 o 
   6   0   1      122.40      130.71      3.03 o 
   7   0   1       14.96       18.56      1.66 o 
   8   0   1        3.37        8.03      1.25 o 
   9   0   1        0.47        7.67      1.27 o 
  -9   1   1        0.24        1.58      0.80 o 
  -8   1   1        1.33        4.23      1.03 o 
  -7   1   1        3.27        4.53      1.10 o 
  -6   1   1       76.37       75.79      4.79 o 
  -5   1   1       82.97       76.72      1.59 o 
  -4   1   1        4.07        1.33      0.47 o 
  -3   1   1       17.84       22.48      1.23 o 
  -2   1   1     1283.31     1443.88     20.82 o 
  -1   1   1      873.63     1016.70      6.22 o 
   0   1   1     1765.61     1988.44     15.98 o 
   2   1   1    26951.78    27214.70    369.49 o 
   3   1   1     1217.06     1202.60      8.43 o 
   4   1   1     1545.47     1548.18     13.97 o 
   5   1   1      132.10      126.35      1.94 o 
   6   1   1      104.53       77.98      2.60 o 
   7   1   1       12.84       14.09      1.57 o 
   8   1   1       37.04       42.66      2.73 o 
   9   1   1        6.41        6.15      1.20 o 
  -9   2   1        3.63       11.17      1.38 o 
  -8   2   1        0.16        3.29      0.80 o 
  -7   2   1        0.03        0.91      0.69 o 
  -6   2   1        0.76        0.67      0.49 o 
  -5   2   1       48.20       43.36      2.49 o 
  -4   2   1       60.52       58.20      1.72 o 
  -3   2   1       52.07       49.87      0.84 o 
  -2   2   1      157.29      140.30      1.31 o 
  -1   2   1     2005.85     2229.35     11.79 o 
   0   2   1      668.04      692.73      5.06 o 
   1   2   1     1371.38     1273.19     11.10 o 
   2   2   1     1806.79     2060.04     13.44 o 
   3   2   1        9.67       17.22      0.53 o 
   4   2   1      857.64      865.82      6.58 o 
   5   2   1       78.97       74.37      1.64 o 
   6   2   1       97.99       94.23      2.90 o 
   7   2   1        0.42       -1.06      0.71 o 
   8   2   1        7.65       10.07      1.40 o 
   9   2   1        5.24        9.07      1.20 o 
  -8   3   1        0.07        0.12      0.77 o 
  -7   3   1        0.69        2.48      0.55 o 
  -6   3   1       47.75       42.77      1.48 o 
  -5   3   1        0.02        0.46      0.41 o 
  -4   3   1        5.18        6.10      0.47 o 
  -3   3   1      789.01      745.82      4.79 o 
  -2   3   1        6.05        5.88      0.40 o 
  -1   3   1      310.02      335.49      2.21 o 
   0   3   1    12261.92    13244.49    173.39 o 
   1   3   1        6.34        0.69      0.18 o 
   2   3   1      269.49      256.57      3.31 o 
   3   3   1        1.51        0.24      0.45 o 
   4   3   1      214.03      170.89      1.82 o 
   5   3   1       61.48       47.65      2.00 o 
   6   3   1        4.99        1.13      0.97 o 
   7   3   1       24.49       29.09      2.17 o 
   8   3   1        0.23        1.52      0.82 o 
   9   3   1        3.55        8.43      1.14 o 
  -8   4   1        4.78       14.18      1.55 o 
  -7   4   1        4.45        7.25      1.98 o 
  -6   4   1       10.70        8.77      0.81 o 
  -5   4   1       22.70       22.87      0.85 o 
  -4   4   1      340.34      376.42      3.12 o 
  -3   4   1      490.02      453.41      3.32 o 
  -2   4   1       45.51       41.89      0.79 o 
  -1   4   1      646.64      600.21      3.68 o 
   0   4   1      152.51      152.04      1.53 o 
   1   4   1       47.63       69.31      0.83 o 
   2   4   1      700.29      682.77      4.94 o 
   3   4   1     1389.09     1380.10     13.30 o 
   4   4   1       49.17       37.21      1.76 o 
   5   4   1       60.28       68.70      2.37 o 
   6   4   1       13.13       17.95      1.76 o 
   7   4   1       10.07        6.30      1.31 o 
   8   4   1        9.97       12.87      1.85 o 
   9   4   1        2.72        5.54      1.16 o 
  -7   5   1       14.52       11.13      1.40 o 
  -6   5   1       24.70       30.21      1.38 o 
  -5   5   1       14.93       15.22      2.51 o 
  -4   5   1      121.16      135.91      1.68 o 
  -3   5   1       39.36       36.23      0.78 o 
  -2   5   1      198.15      163.01      1.54 o 
  -1   5   1       56.82       49.76      0.67 o 
   0   5   1     1624.92     1668.72      9.23 o 
   1   5   1        0.61        2.74      0.27 o 
   2   5   1      111.19      134.27      1.52 o 
   3   5   1       22.98       25.74      1.33 o 
   4   5   1        0.14        3.10      0.82 o 
   6   5   1       39.63       33.07      2.26 o 
   7   5   1        2.01        2.74      1.05 o 
   8   5   1        2.83        8.49      1.44 o 
   9   5   1        0.49        3.59      1.23 o 
  -8   6   1        0.22        4.47      1.53 o 
  -7   6   1        0.44        1.19      1.10 o 
  -6   6   1        0.72        0.37      1.03 o 
  -5   6   1        0.50        1.71      0.44 o 
  -4   6   1        3.21        5.78      0.46 o 
  -3   6   1       17.32       10.72      0.71 o 
  -2   6   1       38.81       35.64      1.04 o 
  -1   6   1      218.49      199.85      1.69 o 
   0   6   1      261.45      281.15      2.17 o 
   1   6   1       48.20       57.39      0.87 o 
   2   6   1       13.52       27.39      0.65 o 
   3   6   1      820.00      956.48      6.94 o 
   4   6   1     1807.83     1796.96     17.56 o 
   5   6   1       10.41       13.81      1.42 o 
   6   6   1       10.06        9.43      1.44 o 
   7   6   1        2.85        4.78      1.25 o 
   8   6   1        0.20        1.16      1.23 o 
  -7   7   1        0.14        1.95      1.18 o 
  -6   7   1        2.01        1.70      1.12 o 
  -5   7   1        4.68        8.46      1.44 o 
  -4   7   1       67.23       70.09      1.68 o 
  -3   7   1      297.25      278.35      3.52 o 
  -2   7   1      101.60       99.69      2.92 o 
  -1   7   1       37.49       38.61      0.80 o 
   0   7   1      939.40     1018.32      6.20 o 
   1   7   1     2284.00     2462.94     13.59 o 
   2   7   1      278.49      345.50      3.08 o 
   3   7   1       26.46       30.88      1.08 o 
   4   7   1       87.62       91.03      2.52 o 
   5   7   1        9.85       14.57      1.51 o 
   6   7   1        3.78        3.50      1.08 o 
   7   7   1        0.41        1.37      1.16 o 
   8   7   1        0.09        0.09      1.16 o 
  -7   8   1        5.26        5.69      1.53 o 
  -6   8   1        4.64        4.50      1.38 o 
  -5   8   1        3.27        6.33      1.42 o 
  -4   8   1      125.12      110.62      3.85 o 
  -3   8   1        2.31        0.02      0.76 o 
  -2   8   1       92.30       82.73      2.85 o 
  -1   8   1       80.35       77.02      1.72 o 
   0   8   1      105.73       79.99      1.09 o 
   1   8   1       65.28       53.06      0.95 o 
   2   8   1      160.55      170.42      1.88 o 
   3   8   1        8.12        8.36      0.76 o 
   4   8   1       15.98       19.11      1.51 o 
   5   8   1        1.27        0.18      0.80 o 
   6   8   1        1.46        2.43      0.99 o 
   7   8   1        3.83        4.81      1.29 o 
   8   8   1        1.17        3.10      1.25 o 
  -6   9   1       10.69       20.60      2.43 o 
  -5   9   1        2.68        1.19      1.16 o 
  -4   9   1       21.65       21.39      2.22 o 
  -3   9   1       47.90       50.21      1.69 o 
  -2   9   1      259.89      216.23      3.72 o 
  -1   9   1      337.06      332.52      4.16 o 
   0   9   1       35.58       38.71      1.37 o 
   1   9   1      167.47      150.00      2.54 o 
   2   9   1       79.45       73.19      2.60 o 
   3   9   1        0.98        4.44      0.65 o 
   4   9   1        4.56        9.50      0.86 o 
   5   9   1        4.43        2.68      0.93 o 
   6   9   1        0.22       -1.00      0.77 o 
   7   9   1        2.45        1.98      1.29 o 
   8   9   1        0.51        7.03      1.36 o 
  -6  10   1       18.72       19.53      2.39 o 
  -5  10   1       24.99       18.50      2.30 o 
  -4  10   1       13.02       18.01      1.98 o 
  -3  10   1       24.67       26.13      2.30 o 
  -2  10   1      257.58      241.46      3.69 o 
  -1  10   1      577.17      583.48      6.29 o 
   0  10   1      500.65      482.88      5.47 o 
   1  10   1      452.64      457.24      9.27 o 
   2  10   1        5.44        6.33      1.40 o 
   3  10   1      114.70      118.81      3.87 o 
   4  10   1       42.16       39.50      2.91 o 
   5  10   1       18.10       23.74      1.44 o 
   6  10   1       16.73       19.78      1.42 o 
   7  10   1        2.41        6.74      1.41 o 
  -5  11   1        0.01       -1.36      0.90 o 
  -4  11   1       10.28       10.34      1.53 o 
  -3  11   1        4.57        6.75      1.33 o 
  -2  11   1      298.53      259.61      4.00 o 
  -1  11   1      317.05      316.32      4.41 o 
   0  11   1       18.08       20.15      1.28 o 
   1  11   1      296.23      289.43      4.09 o 
   2  11   1       10.14        4.93      1.40 o 
   3  11   1       73.47       73.66      3.16 o 
   4  11   1        0.06        3.16      1.23 o 
   5  11   1       59.59       62.37      3.49 o 
   6  11   1        6.98       10.11      1.67 o 
   7  11   1        0.19        1.44      0.85 o 
  -4  12   1        0.77        6.27      1.29 o 
  -3  12   1        2.36        4.38      0.93 o 
  -2  12   1       36.21       42.63      2.93 o 
  -1  12   1      232.93      224.73      3.74 o 
   0  12   1       24.79       26.55      1.92 o 
   1  12   1      166.16      148.12      2.92 o 
   2  12   1       86.95       83.30      3.44 o 
   3  12   1       24.79       31.89      2.71 o 
   4  12   1       60.27       57.90      3.49 o 
   5  12   1       12.09       12.17      1.68 o 
   6  12   1        3.86        6.75      1.29 o 
  -3  13   1        0.47        7.36      1.18 o 
  -2  13   1        1.73        5.90      1.08 o 
  -1  13   1        1.15        6.03      1.31 o 
   0  13   1        5.85        7.58      0.96 o 
   1  13   1       74.02       72.11      3.29 o 
   2  13   1        1.71        0.79      1.25 o 
   3  13   1      126.94      116.95      4.24 o 
   4  13   1       12.70       11.14      1.96 o 
   5  13   1        0.13        3.07      1.20 o 
  -2  14   1        0.65       -0.82      0.75 o 
  -1  14   1       69.66       65.47      2.90 o 
   0  14   1        3.46        8.10      1.00 o 
   1  14   1        3.62        3.44      1.44 o 
   2  14   1        8.00       10.19      1.87 o 
   3  14   1       12.89        9.74      2.02 o 
   4  14   1        5.76       10.98      1.79 o 
  -3 -13   2       52.67       62.92      3.76 o 
  -2 -13   2        2.00        2.01      1.36 o 
  -1 -13   2        5.69       13.69      2.04 o 
   1 -13   2       11.64       10.71      1.64 o 
  -4 -12   2        0.52       -0.52      1.18 o 
  -3 -12   2       11.24       11.80      1.89 o 
  -2 -12   2        4.82        7.21      1.70 o 
  -1 -12   2        0.41        4.32      1.44 o 
   0 -12   2        6.96        7.33      1.23 o 
   1 -12   2       47.91       51.63      3.25 o 
   2 -12   2        9.88        3.77      1.27 o 
   3 -12   2       27.91       31.89      2.73 o 
  -4 -11   2       12.13       13.08      1.94 o 
  -3 -11   2       43.74       36.39      2.86 o 
  -2 -11   2        5.98        9.28      1.64 o 
  -1 -11   2       40.52       46.41      1.71 o 
   0 -11   2      104.13       95.75      2.38 o 
   1 -11   2       54.75       60.09      2.78 o 
   2 -11   2       20.56       26.68      2.37 o 
   3 -11   2       14.08       17.40      2.00 o 
   4 -11   2        9.08        9.19      1.44 o 
  -6 -10   2        2.82        5.45      1.29 o 
  -5 -10   2       22.93       23.31      2.13 o 
  -4 -10   2       12.60       10.19      1.38 o 
  -3 -10   2      189.06      136.12      4.35 o 
  -2 -10   2        7.98       11.44      1.66 o 
  -1 -10   2       37.46       39.18      1.49 o 
   0 -10   2      103.87       89.80      2.41 o 
   1 -10   2       10.00        7.21      1.25 o 
   2 -10   2       25.63       24.19      2.22 o 
   3 -10   2        0.31        3.59      0.86 o 
   4 -10   2        1.88        1.67      0.75 o 
   5 -10   2        1.13       -1.16      0.90 o 
  -7  -9   2       30.39       27.41      2.43 o 
  -6  -9   2       18.64       22.64      2.09 o 
  -5  -9   2       38.00       41.35      2.47 o 
  -4  -9   2       73.42       61.00      2.32 o 
  -3  -9   2       16.92       20.90      1.55 o 
  -2  -9   2       93.02       83.70      1.92 o 
  -1  -9   2        7.00        4.40      0.83 o 
   0  -9   2      117.85      111.70      2.32 o 
   1  -9   2       28.31       27.80      3.50 o 
   2  -9   2       29.28       27.63      2.30 o 
   3  -9   2        3.80        6.33      1.33 o 
   4  -9   2        3.26        3.16      0.86 o 
   5  -9   2        0.00        2.31      1.08 o 
   6  -9   2       29.04       33.80      3.08 o 
  -7  -8   2       32.85       40.22      2.84 o 
  -6  -8   2       20.13       16.03      1.72 o 
  -5  -8   2       27.06       31.37      2.24 o 
  -4  -8   2        8.75        6.48      1.03 o 
  -3  -8   2        3.79        3.35      0.84 o 
  -2  -8   2        1.94        3.71      0.52 o 
  -1  -8   2      142.77      132.31      1.83 o 
   0  -8   2        6.38        3.72      0.75 o 
   1  -8   2        9.10       10.75      0.85 o 
   2  -8   2       73.10       81.45      2.99 o 
   3  -8   2      157.81      157.69      4.52 o 
   4  -8   2      124.11      113.12      4.09 o 
   5  -8   2       11.79        6.18      1.42 o 
   6  -8   2        9.61        8.55      1.68 o 
  -8  -7   2       16.98       19.32      2.07 o 
  -7  -7   2        3.67        5.63      1.33 o 
  -6  -7   2      107.36       92.55      3.14 o 
  -5  -7   2        0.93       -0.85      0.84 o 
  -4  -7   2       48.10       49.81      2.07 o 
  -3  -7   2       96.43       81.57      2.34 o 
  -2  -7   2      376.71      331.62      3.56 o 
  -1  -7   2       12.41        9.71      0.69 o 
   0  -7   2       16.97        8.49      0.54 o 
   1  -7   2      156.79      145.71      5.10 o 
   2  -7   2      137.94      128.68      1.67 o 
   3  -7   2      194.97      200.78      2.83 o 
   4  -7   2       31.28       24.43      2.26 o 
   5  -7   2       11.35        7.70      1.48 o 
   6  -7   2       25.30       26.68      2.65 o 
   7  -7   2        1.62        4.14      1.42 o 
  -8  -6   2       18.59       18.89      2.09 o 
  -7  -6   2        1.46        1.13      1.18 o 
  -6  -6   2       17.07       15.85      1.70 o 
  -5  -6   2       41.08       48.62      2.43 o 
  -4  -6   2       11.00       13.20      1.31 o 
  -3  -6   2       35.11       34.75      1.48 o 
  -2  -6   2       66.25       69.23      1.35 o 
  -1  -6   2      138.94      189.57      2.36 o 
   0  -6   2      296.31      317.10      2.74 o 
   1  -6   2       91.93       77.34      2.19 o 
   2  -6   2        8.27        5.18      0.43 o 
   3  -6   2       47.64       42.61      1.25 o 
   4  -6   2       37.46       39.13      1.29 o 
   5  -6   2        8.12        6.83      0.76 o 
   6  -6   2        0.05        0.24      1.03 o 
   7  -6   2        0.00        0.00      1.12 o 
  -8  -5   2       10.30       17.25      2.02 o 
  -7  -5   2        1.05        1.25      1.14 o 
  -6  -5   2       13.58       14.82      1.61 o 
  -5  -5   2       29.63       30.18      1.98 o 
  -4  -5   2        7.89        7.12      1.01 o 
  -3  -5   2      161.43      148.81      1.88 o 
  -2  -5   2      545.54      497.65      4.34 o 
  -1  -5   2      458.77      507.41      7.58 o 
   0  -5   2      175.49      197.25      2.34 o 
   1  -5   2      602.16      694.15      5.57 o 
   2  -5   2       63.46       67.52      1.49 o 
   3  -5   2       31.06       34.87      0.96 o 
   4  -5   2       87.01       67.88      1.58 o 
   5  -5   2        6.91        8.14      1.28 o 
   6  -5   2       19.96       21.99      1.26 o 
   7  -5   2       10.08       13.93      2.14 o 
   8  -5   2        0.12        6.54      1.38 o 
  -8  -4   2        4.86        8.46      1.42 o 
  -7  -4   2        0.00       -1.32      0.88 o 
  -6  -4   2       42.59       35.14      2.32 o 
  -5  -4   2        0.50        0.97      0.80 o 
  -4  -4   2       54.64       51.94      1.85 o 
  -3  -4   2        9.04        8.49      0.55 o 
  -2  -4   2        2.44       12.72      0.99 o 
  -1  -4   2      514.30      586.54      4.75 o 
   1  -4   2      275.98      260.55      2.17 o 
   2  -4   2      105.47      119.26      1.34 o 
   3  -4   2        4.88       11.23      1.18 o 
   4  -4   2       10.35       12.78      0.89 o 
   5  -4   2        7.59        5.83      0.67 o 
   6  -4   2        9.21       10.65      0.90 o 
   7  -4   2        7.30        6.89      0.80 o 
   8  -4   2        1.44        2.96      1.48 o 
  -9  -3   2        0.46        2.77      0.90 o 
  -8  -3   2        0.31        0.52      0.69 o 
  -7  -3   2        0.01        0.61      0.75 o 
  -6  -3   2       23.79       28.66      2.11 o 
  -5  -3   2        7.37       11.44      1.29 o 
  -4  -3   2      128.13      107.74      2.73 o 
  -3  -3   2      251.04      195.97      2.05 o 
  -2  -3   2       25.18       22.67      1.50 o 
  -1  -3   2       74.95       74.65      1.16 o 
   0  -3   2      788.83      739.26      5.57 o 
   1  -3   2       62.10       48.05      0.75 o 
   2  -3   2       12.18       12.35      0.43 o 
   3  -3   2      533.12      549.10      3.72 o 
   4  -3   2        6.47       12.60      0.81 o 
   5  -3   2        8.32        7.94      0.79 o 
   6  -3   2       57.45       46.91      1.58 o 
   7  -3   2       24.76       31.07      1.59 o 
   8  -3   2        0.88        7.09      1.10 o 
  -9  -2   2        0.23        2.92      0.82 o 
  -8  -2   2        0.45        0.64      0.86 o 
  -7  -2   2       32.73       33.56      2.28 o 
  -6  -2   2        0.68        1.86      0.67 o 
  -5  -2   2       88.57       73.45      2.30 o 
  -4  -2   2      101.60       88.50      1.91 o 
  -3  -2   2      141.88      114.28      2.41 o 
  -2  -2   2      173.90      151.16      1.67 o 
  -1  -2   2     2502.10     2581.89     22.27 o 
   0  -2   2      338.98      368.71      3.09 o 
   1  -2   2     1568.65     1628.43      8.95 o 
   2  -2   2      116.19      111.46      1.40 o 
   3  -2   2      138.73      135.79      2.12 o 
   4  -2   2      380.82      342.54      4.48 o 
   5  -2   2      184.72      160.65      2.54 o 
   6  -2   2       24.57       22.60      1.26 o 
   7  -2   2       46.30       47.24      1.85 o 
   8  -2   2       54.72       52.94      2.90 o 
  -9  -1   2        0.78        6.45      1.10 o 
  -8  -1   2        0.06        1.49      0.86 o 
  -7  -1   2        1.54        3.62      0.93 o 
  -6  -1   2      109.17       86.59      2.71 o 
  -5  -1   2      557.07      539.28      4.91 o 
  -4  -1   2        0.58        1.82      0.65 o 
  -3  -1   2       78.40       54.70      1.24 o 
  -2  -1   2     1058.53     1015.58      7.72 o 
  -1  -1   2     1739.13     2057.45     13.33 o 
   0  -1   2     4414.40     4416.38     27.63 o 
   1  -1   2      603.45      563.97      4.30 o 
   2  -1   2     1611.76     1644.97     11.16 o 
   3  -1   2     1303.48     1279.64      9.25 o 
   4  -1   2       46.72       29.48      1.12 o 
   5  -1   2      208.76      205.86      2.83 o 
   6  -1   2       54.88       40.57      1.41 o 
   7  -1   2       14.58       16.37      1.59 o 
   8  -1   2       19.65       13.54      1.53 o 
   9  -1   2        0.78        6.45      1.03 o 
  -9   0   2       11.02       19.35      1.91 o 
  -8   0   2       46.94       35.60      2.30 o 
  -7   0   2       67.02       60.30      2.47 o 
  -6   0   2      112.10      103.05      2.95 o 
  -5   0   2      116.82      119.41      3.49 o 
  -4   0   2      132.73      114.27      1.73 o 
  -3   0   2       35.53       38.44      1.57 o 
  -2   0   2     2174.08     2233.92     19.51 o 
  -1   0   2     3232.82     3420.98     21.51 o 
   0   0   2      820.29      791.44      4.48 o 
   1   0   2     1433.82     1227.85      6.86 o 
   2   0   2     4605.67     4526.38     28.51 o 
   3   0   2        9.71        7.95      0.57 o 
   4   0   2      946.96      970.02      7.57 o 
   5   0   2      556.11      448.36      4.52 o 
   6   0   2      550.74      527.08      7.64 o 
   7   0   2        9.38       10.68      1.31 o 
   8   0   2        7.98       12.66      1.40 o 
   9   0   2        3.64       10.19      1.27 o 
  -9   1   2        7.63       13.69      1.44 o 
  -8   1   2        1.68        8.58      1.27 o 
  -7   1   2        0.03        1.64      0.75 o 
  -6   1   2       11.50        9.58      0.79 o 
  -5   1   2       39.81       41.69      1.26 o 
  -4   1   2        1.11        4.59      0.65 o 
  -3   1   2      166.75      141.05      1.84 o 
  -2   1   2       26.23       17.40      0.49 o 
  -1   1   2      219.00      255.59      1.79 o 
   0   1   2      346.43      320.64      2.04 o 
   1   1   2     4681.60     4997.75     29.55 o 
   2   1   2    31645.87    30419.97    292.67 o 
   3   1   2     6802.46     7303.49     45.66 o 
   4   1   2     2969.17     2982.20     19.78 o 
   5   1   2        0.45        1.11      0.60 o 
   6   1   2      214.48      191.77      3.74 o 
   7   1   2        8.63        9.34      1.42 o 
   8   1   2       13.02       17.74      1.72 o 
   9   1   2        0.64        5.63      1.08 o 
  -9   2   2        6.67       14.60      1.53 o 
  -8   2   2        0.88        3.07      0.80 o 
  -7   2   2        7.20       12.11      1.42 o 
  -6   2   2       10.37       13.75      0.96 o 
  -5   2   2       25.30       32.21      2.46 o 
  -4   2   2       52.85       56.65      2.20 o 
  -3   2   2      254.21      247.76      2.16 o 
  -2   2   2      311.67      364.30      2.59 o 
  -1   2   2      101.70       95.03      0.91 o 
   0   2   2     6225.25     6440.34     34.18 o 
   1   2   2     2740.99     3084.91     16.49 o 
   2   2   2    12912.58    13112.11     84.31 o 
   3   2   2       52.73       41.33      0.87 o 
   4   2   2     1976.38     1976.37     13.55 o 
   5   2   2      154.63      139.81      2.06 o 
   6   2   2        2.18        3.47      0.93 o 
   7   2   2        4.36        4.99      1.05 o 
   8   2   2       12.38       16.31      1.81 o 
   9   2   2        7.33       11.71      1.44 o 
  -8   3   2       11.24       10.28      1.48 o 
  -7   3   2        9.70       11.85      0.98 o 
  -6   3   2        5.84        6.35      0.83 o 
  -5   3   2      186.34      188.38      2.70 o 
  -4   3   2        0.72        0.75      0.31 o 
  -3   3   2       43.52       42.12      1.14 o 
  -2   3   2       39.37       29.05      0.58 o 
  -1   3   2      403.38      410.43      3.23 o 
   0   3   2      488.50      518.55      3.12 o 
   1   3   2     4438.52     4674.72     28.83 o 
   2   3   2       11.84       19.42      0.46 o 
   3   3   2      489.66      458.01      7.36 o 
   4   3   2      231.37      193.33      2.15 o 
   5   3   2        9.41       11.68      1.33 o 
   6   3   2      104.49      100.62      3.08 o 
   7   3   2        3.04        2.01      0.84 o 
   8   3   2        0.19        2.28      0.80 o 
   9   3   2        1.28        4.93      0.97 o 
  -8   4   2        0.37        1.73      0.84 o 
  -7   4   2        4.22        5.15      0.74 o 
  -6   4   2       61.14       61.76      2.43 o 
  -5   4   2        8.82       15.22      0.74 o 
  -4   4   2      451.25      463.95      3.65 o 
  -3   4   2       77.46       86.72      1.18 o 
  -2   4   2        0.15        1.68      0.42 o 
  -1   4   2      511.61      561.97      3.99 o 
   0   4   2      809.51      837.03      6.46 o 
   1   4   2      544.38      526.91      3.31 o 
   2   4   2      158.09      144.74      1.77 o 
   3   4   2      697.54      631.44      7.32 o 
   4   4   2        0.30        0.76      0.83 o 
   5   4   2       20.61       16.46      1.53 o 
   6   4   2        7.08       11.62      1.53 o 
   7   4   2       35.77       36.39      2.50 o 
   8   4   2        5.24        4.99      1.38 o 
   9   4   2       11.78       11.04      1.29 o 
  -7   5   2       16.28       16.95      1.19 o 
  -6   5   2       26.54       32.59      2.56 o 
  -5   5   2        1.22        2.11      0.83 o 
  -4   5   2        5.39       14.18      0.67 o 
  -3   5   2      894.11      981.16      6.15 o 
  -2   5   2       29.22       35.30      0.64 o 
  -1   5   2      909.45      998.70      7.92 o 
   0   5   2     1167.55     1322.46      9.86 o 
   1   5   2      821.85      808.69      4.86 o 
   2   5   2      564.56      565.24      4.35 o 
   3   5   2      131.56      121.23      1.38 o 
   4   5   2       74.83       82.63      2.30 o 
   5   5   2       68.72       65.23      2.26 o 
   6   5   2        9.31        9.92      1.48 o 
   7   5   2       28.11       30.49      2.30 o 
   8   5   2       13.94       13.66      1.76 o 
   9   5   2        0.55        3.53      1.25 o 
  -8   6   2        2.08        6.05      1.46 o 
  -7   6   2        1.04        1.49      1.08 o 
  -6   6   2        4.04        9.74      1.53 o 
  -5   6   2        9.97       12.28      0.70 o 
  -4   6   2       29.56       29.83      1.98 o 
  -3   6   2      729.33      721.78      6.02 o 
  -2   6   2      138.25      134.55      1.87 o 
  -1   6   2       81.24       79.96      1.57 o 
   0   6   2       39.00       45.38      1.14 o 
   1   6   2       87.07       81.50      1.18 o 
   2   6   2      283.35      271.24      2.25 o 
   3   6   2        3.76        2.24      0.27 o 
   4   6   2       11.53       19.56      1.51 o 
   5   6   2       34.59       26.74      1.83 o 
   6   6   2        7.95        8.46      1.27 o 
   7   6   2        4.54        7.76      1.38 o 
   8   6   2        2.78       10.98      1.79 o 
  -7   7   2        0.86        3.62      1.33 o 
  -6   7   2        9.46       10.68      1.61 o 
  -5   7   2       64.11       61.67      2.82 o 
  -4   7   2       89.38       74.62      1.78 o 
  -3   7   2       16.35       14.36      0.95 o 
  -2   7   2        3.48        2.81      0.31 o 
  -1   7   2       56.68       72.01      1.59 o 
   0   7   2        0.94        1.22      0.79 o 
   1   7   2      113.72      102.92      1.86 o 
   2   7   2       14.61       17.00      0.69 o 
   3   7   2        1.62        2.98      0.41 o 
   4   7   2       14.54       15.00      1.36 o 
   5   7   2       35.49       39.89      2.15 o 
   6   7   2       25.29       26.17      2.07 o 
   7   7   2       14.86       13.84      1.72 o 
   8   7   2        0.37        2.56      1.08 o 
  -7   8   2        6.19        7.18      1.61 o 
  -6   8   2        5.74        8.09      1.59 o 
  -5   8   2        0.06       -1.03      0.69 o 
  -4   8   2        0.76        0.68      0.54 o 
  -3   8   2       11.03       12.49      0.96 o 
  -2   8   2       96.53      106.52      2.10 o 
  -1   8   2       34.93       34.02      1.32 o 
   0   8   2       11.61       10.59      0.81 o 
   1   8   2        4.58        4.27      0.37 o 
   2   8   2        1.19        1.16      0.31 o 
   3   8   2      128.61      145.68      2.30 o 
   4   8   2        0.00        0.89      0.53 o 
   5   8   2      106.19       93.86      3.27 o 
   6   8   2       12.98       12.14      1.55 o 
   7   8   2        1.42        1.16      1.12 o 
   8   8   2        4.39        7.58      1.48 o 
  -6   9   2        0.01       -0.52      0.95 o 
  -5   9   2        1.37        2.65      1.20 o 
  -4   9   2        5.55        5.72      1.31 o 
  -3   9   2       62.72       76.59      3.43 o 
  -2   9   2      502.02      470.61      5.32 o 
  -1   9   2      157.19      149.62      9.40 o 
   0   9   2        2.01        4.94      0.76 o 
   1   9   2       35.72       31.72      1.19 o 
   2   9   2      127.67      115.88      1.75 o 
   3   9   2       62.36       54.27      1.93 o 
   4   9   2       11.85       14.45      1.19 o 
   5   9   2        5.05        5.54      1.48 o 
   6   9   2       10.15        9.20      1.05 o 
   7   9   2        0.59        1.93      0.75 o 
   8   9   2       15.89       22.56      2.78 o 
  -6  10   2        2.39        1.73      1.20 o 
  -5  10   2       82.07       91.76      3.89 o 
  -4  10   2       36.35       44.88      3.10 o 
  -3  10   2       18.73       20.93      2.81 o 
  -2  10   2       44.90       53.20      1.70 o 
  -1  10   2       15.46       25.74      1.39 o 
   0  10   2      391.01      357.34      4.46 o 
   1  10   2      415.88      406.35      4.78 o 
   2  10   2       12.44       10.21      0.85 o 
   3  10   2        6.27        3.53      1.23 o 
   4  10   2        6.50       10.70      2.32 o 
   5  10   2       75.29       78.89      3.27 o 
   6  10   2        4.21        6.09      0.92 o 
   7  10   2        8.52       10.64      1.68 o 
  -5  11   2        6.95       11.47      1.96 o 
  -4  11   2       54.54       45.39      3.23 o 
  -3  11   2      138.02      149.17      4.73 o 
  -2  11   2      170.78      175.33      3.17 o 
  -1  11   2        3.94        5.23      0.76 o 
   0  11   2      144.70      150.27      2.83 o 
   1  11   2      196.08      183.80      4.20 o 
   2  11   2        2.00        4.11      1.16 o 
   3  11   2       56.75       59.21      3.21 o 
   4  11   2        7.47        6.15      1.27 o 
   5  11   2        0.03       -1.03      0.90 o 
   6  11   2        8.21       10.92      1.13 o 
   7  11   2        0.16        4.45      0.86 o 
  -4  12   2        0.76        6.21      1.20 o 
  -3  12   2       66.41       63.41      3.10 o 
  -2  12   2        3.38        4.25      0.78 o 
  -1  12   2        0.72        4.40      0.80 o 
   0  12   2       51.57       50.84      2.42 o 
   1  12   2       12.85       11.73      1.31 o 
   2  12   2       52.63       55.62      3.16 o 
   3  12   2       36.90       37.42      2.80 o 
   4  12   2        0.01       -0.37      1.18 o 
   5  12   2       36.74       34.14      2.65 o 
   6  12   2       13.60       20.14      2.09 o 
  -4  13   2       37.51       37.82      3.12 o 
  -3  13   2        9.73       13.57      1.70 o 
  -2  13   2        8.68       17.46      1.94 o 
  -1  13   2      103.57       95.18      2.48 o 
   0  13   2      106.77       97.44      6.35 o 
   1  13   2       54.69       60.39      3.31 o 
   2  13   2        3.89        3.86      1.44 o 
   3  13   2       51.32       46.31      3.27 o 
   4  13   2       47.86       43.33      3.23 o 
   5  13   2       33.24       26.38      2.47 o 
  -2  14   2       17.93       20.84      2.13 o 
  -1  14   2        0.12        1.02      1.68 o 
   0  14   2        5.81       10.74      1.14 o 
   1  14   2        0.65        2.19      1.42 o 
   2  14   2        2.03       -0.97      1.14 o 
   3  14   2       13.18       17.13      2.28 o 
   4  14   2        3.03       10.25      1.81 o 
   0  15   2       11.40        9.77      1.81 o 
   1  15   2       44.43       36.11      2.97 o 
   2  15   2        2.29        2.04      1.46 o 
  -3 -12   3        0.32        3.71      1.48 o 
  -2 -12   3       37.15       39.13      2.99 o 
  -1 -12   3       13.93       18.01      2.11 o 
   0 -12   3       31.70       27.38      2.30 o 
   1 -12   3        0.24        1.98      0.77 o 
   2 -12   3        0.06       -0.06      1.20 o 
  -3 -11   3        3.77        1.28      1.16 o 
  -2 -11   3       44.40       44.97      3.12 o 
  -1 -11   3       11.18       14.00      1.89 o 
   0 -11   3        3.53        5.05      0.90 o 
   1 -11   3        9.45       13.45      1.57 o 
   2 -11   3        5.39       10.25      1.55 o 
   3 -11   3        7.84       13.17      1.61 o 
  -6 -10   3        3.91        6.66      1.46 o 
  -5 -10   3       50.03       40.07      2.65 o 
  -4 -10   3        3.46        4.69      1.10 o 
  -2 -10   3      112.25      117.62      3.94 o 
  -1 -10   3       10.53       10.65      0.99 o 
   0 -10   3       78.52       64.45      1.89 o 
   1 -10   3       21.11       16.19      1.81 o 
   2 -10   3       87.39       92.83      3.57 o 
   3 -10   3       10.45       10.07      1.51 o 
   4 -10   3       17.14       16.09      2.00 o 
  -6  -9   3       15.99       20.23      2.07 o 
  -5  -9   3       20.46       25.53      2.04 o 
  -4  -9   3       45.99       38.21      2.37 o 
  -3  -9   3       47.73       38.34      2.15 o 
  -2  -9   3        1.02        3.29      0.84 o 
  -1  -9   3       98.50       86.83      2.04 o 
   0  -9   3        0.16        1.78      0.48 o 
   1  -9   3        2.26        3.53      0.84 o 
   2  -9   3       12.32       12.69      1.57 o 
   3  -9   3       13.13       13.57      1.89 o 
   4  -9   3        3.33        3.59      1.10 o 
   5  -9   3       62.88       76.67      4.32 o 
  -7  -8   3       35.46       31.67      2.62 o 
  -6  -8   3       12.42       10.44      1.59 o 
  -5  -8   3       93.31       82.97      2.93 o 
  -4  -8   3       22.07       20.87      1.83 o 
  -3  -8   3        9.40       17.22      1.53 o 
  -2  -8   3      111.62       93.50      5.35 o 
  -1  -8   3       11.25       19.89      3.81 o 
   0  -8   3      312.64      281.89      2.89 o 
   1  -8   3        8.23       11.14      0.67 o 
   2  -8   3       28.81       23.52      2.17 o 
   3  -8   3       75.78       67.21      2.99 o 
   4  -8   3       77.39       69.00      3.27 o 
   5  -8   3      132.74      133.17      4.71 o 
   6  -8   3       21.89       31.55      2.88 o 
  -7  -7   3       11.56       10.92      1.68 o 
  -6  -7   3        0.00        2.53      1.25 o 
  -5  -7   3        0.77       -1.13      0.75 o 
  -4  -7   3        2.68        3.96      0.97 o 
  -3  -7   3       60.52       65.14      2.28 o 
  -2  -7   3       66.52       60.77      1.43 o 
  -1  -7   3        4.80        9.39      0.72 o 
   0  -7   3       65.70       66.96      1.24 o 
   1  -7   3        5.72        9.37      0.58 o 
   2  -7   3       31.87       31.42      1.15 o 
   3  -7   3      148.64      133.04      2.34 o 
   4  -7   3       35.63       40.89      2.88 o 
   5  -7   3       47.90       50.44      3.31 o 
   6  -7   3       55.60       52.85      3.53 o 
  -8  -6   3       20.67       13.23      1.66 o 
  -7  -6   3      344.88      354.78      6.95 o 
  -6  -6   3       55.76       65.66      3.18 o 
  -5  -6   3        0.65        2.01      0.95 o 
  -4  -6   3        7.86        9.61      1.27 o 
  -3  -6   3      275.48      236.40      4.37 o 
  -2  -6   3      181.04      172.17      2.40 o 
  -1  -6   3       47.28       45.58      1.72 o 
   0  -6   3       52.41       49.54      1.22 o 
   1  -6   3       39.60       33.53      1.89 o 
   2  -6   3       21.17       19.29      0.75 o 
   3  -6   3        1.92        3.12      0.62 o 
   4  -6   3       65.36       52.87      4.55 o 
   5  -6   3        0.04        1.93      0.45 o 
   6  -6   3        9.74       10.59      1.79 o 
   7  -6   3        4.11        5.11      1.40 o 
  -8  -5   3       62.34       55.13      3.27 o 
  -7  -5   3      143.80      161.40      4.47 o 
  -6  -5   3       14.66       17.07      1.81 o 
  -5  -5   3       43.76       41.23      2.32 o 
  -4  -5   3        0.45        0.55      0.71 o 
  -3  -5   3       15.38       15.85      0.76 o 
  -2  -5   3       11.77       10.04      1.08 o 
  -1  -5   3        1.43        4.27      0.49 o 
   0  -5   3      461.08      514.60      4.70 o 
   1  -5   3       54.19       48.28      1.40 o 
   2  -5   3       51.39       45.60      0.90 o 
   3  -5   3      322.90      285.76      3.46 o 
   4  -5   3        0.22        0.65      0.38 o 
   5  -5   3       64.32       58.45      1.76 o 
   6  -5   3        6.95        9.08      1.65 o 
   7  -5   3        8.27        9.21      1.23 o 
  -8  -4   3       15.36       20.60      2.07 o 
  -7  -4   3       11.18       10.25      1.66 o 
  -6  -4   3       15.56       17.34      1.79 o 
  -5  -4   3        0.89        2.13      0.82 o 
  -4  -4   3        0.98        2.77      0.71 o 
  -3  -4   3       46.62       45.40      1.03 o 
  -2  -4   3      137.04      141.56      1.96 o 
   0  -4   3     4289.40     4667.26     29.99 o 
   1  -4   3      566.57      616.96      4.23 o 
   2  -4   3      176.32      217.61      2.02 o 
   3  -4   3      613.37      580.21      5.39 o 
   4  -4   3       10.79       11.11      1.29 o 
   5  -4   3       48.45       47.85      1.50 o 
   6  -4   3        0.27        1.82      0.55 o 
   7  -4   3        0.85        1.01      0.90 o 
   8  -4   3        2.03        4.76      0.97 o 
  -8  -3   3        0.09       -0.46      0.73 o 
  -7  -3   3        9.34        9.58      1.29 o 
  -6  -3   3      222.28      207.59      4.56 o 
  -5  -3   3        8.23       12.26      1.36 o 
  -4  -3   3      115.75      120.54      2.93 o 
  -3  -3   3       90.29       80.46      2.20 o 
  -2  -3   3       10.38       16.49      0.76 o 
  -1  -3   3      375.07      462.05      4.03 o 
   0  -3   3      327.59      309.99      3.08 o 
   1  -3   3      319.53      315.05      3.15 o 
   2  -3   3        5.56       10.96      0.45 o 
   3  -3   3      188.09      186.75      2.55 o 
   4  -3   3       10.24       10.09      0.77 o 
   5  -3   3        9.39       11.37      2.12 o 
   6  -3   3       18.97       14.04      1.05 o 
   7  -3   3        6.14        6.36      1.47 o 
   8  -3   3        2.43        3.29      0.84 o 
  -8  -2   3       25.42       27.44      2.17 o 
  -7  -2   3       11.06       13.78      1.64 o 
  -6  -2   3        0.16        1.34      0.86 o 
  -5  -2   3       37.32       35.78      1.96 o 
  -4  -2   3      174.60      184.00      2.23 o 
  -3  -2   3      132.10      121.53      1.64 o 
  -2  -2   3      638.15      630.10      7.63 o 
  -1  -2   3      746.01      785.37      5.94 o 
   0  -2   3        5.40        3.80      0.39 o 
   1  -2   3       74.91       75.26      1.28 o 
   2  -2   3      291.51      253.33      4.35 o 
   3  -2   3       22.95       21.27      0.96 o 
   4  -2   3       27.74       26.20      1.10 o 
   5  -2   3        0.08        1.78      0.48 o 
   6  -2   3        1.73        1.32      1.01 o 
   7  -2   3       47.28       43.62      1.84 o 
   8  -2   3       11.07       13.33      1.48 o 
  -9  -1   3        0.89        3.47      0.95 o 
  -8  -1   3        8.85        5.90      1.12 o 
  -7  -1   3        3.30        5.29      1.01 o 
  -6  -1   3       30.45       33.01      2.09 o 
  -5  -1   3      278.84      286.22      8.12 o 
  -4  -1   3       10.08        6.68      0.54 o 
  -3  -1   3        4.50        0.39      0.41 o 
  -2  -1   3      374.75      315.66      4.75 o 
  -1  -1   3      232.38      244.83      2.38 o 
   0  -1   3      945.16     1021.94      9.66 o 
   1  -1   3     2023.29     1982.66     13.24 o 
   2  -1   3       25.65       27.38      0.83 o 
   3  -1   3        1.37        2.44      0.39 o 
   4  -1   3        7.87        6.71      0.65 o 
   5  -1   3       43.84       35.87      1.91 o 
   6  -1   3       39.05       33.97      1.89 o 
   7  -1   3        8.93        5.90      0.74 o 
   8  -1   3        0.08        0.46      0.80 o 
  -9   0   3        2.23        5.42      1.01 o 
  -8   0   3        0.16       -0.97      0.65 o 
  -7   0   3       17.71       18.16      1.68 o 
  -6   0   3       24.27       28.51      1.87 o 
  -5   0   3      489.15      488.62      6.60 o 
  -4   0   3       60.72       47.50      1.13 o 
  -3   0   3      448.32      405.81      4.98 o 
  -2   0   3      919.06      838.14      6.18 o 
  -1   0   3        6.55       16.85      0.57 o 
   0   0   3      275.16      238.18      1.82 o 
   1   0   3      766.44      618.45      3.75 o 
   2   0   3      985.23      948.37      7.00 o 
   3   0   3      252.49      221.05      1.79 o 
   4   0   3      464.50      472.61      4.54 o 
   5   0   3       17.38       23.09      1.11 o 
   6   0   3      156.89      132.74      2.43 o 
   7   0   3       30.36       19.84      1.76 o 
   8   0   3        5.11       11.35      1.33 o 
   9   0   3        2.46        5.42      1.01 o 
  -9   1   3        2.27       10.04      1.14 o 
  -8   1   3        1.56        4.20      0.84 o 
  -7   1   3        0.09        1.40      0.71 o 
  -6   1   3        0.86        2.39      0.51 o 
  -5   1   3        0.43       -0.59      0.44 o 
  -4   1   3      219.23      230.40      2.75 o 
  -3   1   3      330.45      277.94      2.83 o 
  -2   1   3       76.33       77.22      1.82 o 
   0   1   3       19.18       11.66      0.86 o 
   1   1   3     1403.87     1648.92     11.83 o 
   2   1   3        0.39        1.65      0.49 o 
   3   1   3      131.30      121.98      1.28 o 
   4   1   3       47.74       39.31      1.77 o 
   5   1   3       95.49       84.29      1.72 o 
   6   1   3       38.12       35.31      1.39 o 
   7   1   3       42.65       43.08      2.50 o 
   8   1   3       14.05       10.37      1.40 o 
   9   1   3        5.96       15.97      1.68 o 
  -8   2   3        1.43        1.25      0.82 o 
  -7   2   3        1.29        0.06      0.75 o 
  -6   2   3       54.90       46.11      1.38 o 
  -5   2   3       15.42       15.88      1.00 o 
  -4   2   3       61.86       58.74      1.29 o 
  -3   2   3      167.75      138.70      1.54 o 
  -2   2   3       56.07       66.55      0.92 o 
  -1   2   3       40.01       28.38      0.54 o 
   0   2   3     2219.71     2360.99     13.59 o 
   2   2   3      128.57      152.41      1.39 o 
   3   2   3       93.55       94.83      2.13 o 
   4   2   3      482.53      455.21      6.96 o 
   5   2   3       63.89       64.47      1.43 o 
   6   2   3       12.28       14.06      1.46 o 
   7   2   3       10.30       11.35      1.40 o 
   8   2   3        2.66        4.08      0.99 o 
   9   2   3        1.19        2.19      0.88 o 
  -8   3   3        3.42        8.43      1.25 o 
  -7   3   3        0.33        1.89      0.84 o 
  -6   3   3        7.25       10.83      0.91 o 
  -5   3   3       11.59       12.11      0.87 o 
  -4   3   3       83.98       81.48      1.30 o 
  -3   3   3       64.34       60.43      1.00 o 
  -2   3   3      120.13      117.02      1.61 o 
  -1   3   3      385.90      350.34      2.42 o 
   0   3   3     4832.92     5008.51     25.88 o 
   1   3   3        8.83       20.01      0.77 o 
   2   3   3      462.29      502.09      3.30 o 
   3   3   3        1.33        0.42      0.30 o 
   4   3   3        0.15        0.58      0.49 o 
   5   3   3      154.83      132.74      2.44 o 
   6   3   3       19.72       16.52      1.81 o 
   7   3   3        2.25        4.02      0.90 o 
   8   3   3       23.41       20.84      2.00 o 
   9   3   3        0.03        5.39      1.18 o 
  -8   4   3        2.12        3.96      0.90 o 
  -7   4   3       12.58       11.42      0.98 o 
  -6   4   3        2.87        4.62      0.78 o 
  -5   4   3       66.53       65.93      1.64 o 
  -4   4   3       82.25       80.82      2.52 o 
  -3   4   3      136.81      158.97      1.71 o 
  -2   4   3        0.72        2.57      0.32 o 
  -1   4   3      577.81      571.94      3.58 o 
   0   4   3      650.91      736.57      5.94 o 
   1   4   3      388.19      365.66      2.52 o 
   2   4   3      960.73     1048.51      6.15 o 
   3   4   3      540.76      507.32      3.51 o 
   4   4   3       25.88       28.01      0.79 o 
   5   4   3        8.63        8.40      1.10 o 
   6   4   3        0.00        1.46      0.95 o 
   7   4   3        4.21        1.83      1.14 o 
   8   4   3        2.69        3.13      1.27 o 
   9   4   3        0.41        2.71      0.99 o 
  -7   5   3       20.99       18.35      2.14 o 
  -6   5   3        5.11        8.22      0.75 o 
  -5   5   3        9.26       10.52      0.65 o 
  -4   5   3      309.21      336.02      2.98 o 
  -3   5   3      199.81      179.79      1.86 o 
  -2   5   3     1716.65     1935.15     10.96 o 
  -1   5   3       46.86       31.98      0.94 o 
   0   5   3      167.26      178.73      2.23 o 
   1   5   3       27.22       30.10      0.58 o 
   2   5   3       76.18       75.05      0.99 o 
   3   5   3        3.16        2.51      0.28 o 
   4   5   3        1.13        1.88      0.34 o 
   5   5   3      118.99      114.00      2.97 o 
   6   5   3        0.36        1.92      1.08 o 
   7   5   3        0.15        4.96      1.23 o 
   8   5   3        0.98        3.07      1.25 o 
   9   5   3        1.93       10.04      1.66 o 
  -7   6   3       11.85        9.89      1.53 o 
  -6   6   3        8.49        8.70      1.53 o 
  -5   6   3       49.09       51.83      1.25 o 
  -4   6   3      121.66      126.68      1.67 o 
  -3   6   3      102.32       85.96      1.20 o 
  -2   6   3      291.07      373.84      3.84 o 
  -1   6   3      558.64      665.05      5.93 o 
   0   6   3     1114.45     1172.00      9.18 o 
   1   6   3      190.60      183.03      1.65 o 
   2   6   3        1.73        1.65      0.28 o 
   3   6   3      212.77      197.91      1.87 o 
   4   6   3       12.75       17.23      2.88 o 
   5   6   3        0.19        0.70      0.82 o 
   6   6   3        1.60        5.99      1.14 o 
   7   6   3       16.84       17.04      1.91 o 
   8   6   3        9.68        8.73      1.68 o 
  -7   7   3        5.84        8.85      1.53 o 
  -6   7   3        8.58        8.43      1.51 o 
  -5   7   3       11.24       11.56      1.04 o 
  -4   7   3       27.79       34.59      2.23 o 
  -3   7   3        2.36        1.48      0.83 o 
  -2   7   3       96.82       83.50      2.28 o 
  -1   7   3      702.49      697.34      6.42 o 
   0   7   3        7.52        4.81      0.56 o 
   1   7   3      100.62       76.30      1.00 o 
   2   7   3       21.11       22.29      0.65 o 
   3   7   3       95.45      106.22      1.34 o 
   4   7   3        9.10        7.56      0.78 o 
   5   7   3      110.22       92.85      3.94 o 
   6   7   3      191.49      178.20      4.26 o 
   7   7   3       85.30       76.00      3.03 o 
   8   7   3        3.51        3.13      1.08 o 
  -7   8   3        4.84        8.31      1.57 o 
  -6   8   3        2.46        6.36      1.40 o 
  -5   8   3        5.79        5.51      1.12 o 
  -4   8   3       75.64       68.17      1.82 o 
  -3   8   3       66.42       71.75      1.80 o 
  -2   8   3       39.65       36.99      2.27 o 
  -1   8   3      109.39       90.21      1.90 o 
   0   8   3        7.80        6.53      0.83 o 
   1   8   3      355.15      377.93      2.87 o 
   2   8   3       86.84       93.35      1.29 o 
   3   8   3      468.00      404.19      3.25 o 
   4   8   3       34.55       43.14      1.52 o 
   5   8   3       94.27       92.90      2.25 o 
   6   8   3       47.97       48.50      2.92 o 
   7   8   3        4.67        5.47      0.85 o 
   8   8   3        0.87        1.11      0.79 o 
  -7   9   3        0.55       11.29      1.61 o 
  -6   9   3        0.74        4.32      1.20 o 
  -5   9   3       12.55       16.00      1.91 o 
  -4   9   3        7.58        8.63      0.97 o 
  -3   9   3       78.29       62.30      3.99 o 
  -2   9   3      370.50      343.12      4.99 o 
  -1   9   3      115.95      106.09      2.17 o 
   0   9   3      137.91      157.32      2.60 o 
   1   9   3      124.30      120.28      4.29 o 
   2   9   3       90.18       87.19      3.01 o 
   3   9   3       95.62       94.52      1.84 o 
   4   9   3        8.90       11.00      0.90 o 
   5   9   3        9.92       10.06      0.98 o 
   6   9   3        1.69        3.95      0.80 o 
   7   9   3        0.66        3.99      0.83 o 
   8   9   3        0.89        2.83      0.75 o 
  -6  10   3       97.72      115.49      4.54 o 
  -5  10   3       40.37       39.58      3.05 o 
  -4  10   3       53.63       53.09      3.25 o 
  -3  10   3        8.55       12.74      1.83 o 
  -2  10   3       24.53       22.47      1.37 o 
  -1  10   3        4.64        8.30      0.90 o 
   0  10   3      690.51      610.98      8.76 o 
   1  10   3       61.72       56.04      2.93 o 
   2  10   3      207.13      180.65      2.81 o 
   3  10   3      108.76       97.72      3.29 o 
   4  10   3       31.80       38.72      1.53 o 
   5  10   3       33.53       39.28      1.66 o 
   6  10   3        0.61        1.06      0.70 o 
   7  10   3        0.00        1.71      0.65 o 
  -5  11   3       21.66       26.59      2.65 o 
  -4  11   3       27.30       29.60      2.60 o 
  -3  11   3      221.79      212.94     10.31 o 
  -2  11   3       38.04       48.75      2.23 o 
  -1  11   3       35.52       34.57      1.64 o 
   0  11   3      262.33      213.30      3.41 o 
   1  11   3      572.42      529.94     11.64 o 
   2  11   3      181.36      170.81      4.63 o 
   3  11   3      457.74      453.24      8.22 o 
   4  11   3       45.35       43.11      2.82 o 
   5  11   3        4.95        7.73      1.38 o 
   6  11   3        7.31        8.74      0.98 o 
   7  11   3        1.10        3.71      0.84 o 
  -5  12   3       39.92       30.49      2.99 o 
  -4  12   3        3.13        2.37      0.99 o 
  -3  12   3       83.45       80.60      3.42 o 
  -2  12   3        0.70        1.71      0.73 o 
  -1  12   3       53.36       56.67      1.96 o 
   0  12   3       21.68       19.18      1.33 o 
   1  12   3      662.60      651.62      6.99 o 
   2  12   3       90.55       67.63      3.10 o 
   3  12   3       21.64       25.62      2.43 o 
   4  12   3        0.00        1.55      1.05 o 
   5  12   3        4.76        9.40      1.42 o 
   6  12   3       11.37       14.06      1.79 o 
  -4  13   3       18.77       20.57      2.17 o 
  -3  13   3        5.65        4.93      1.14 o 
  -2  13   3       16.62       15.95      1.29 o 
  -1  13   3       38.78       43.93      2.42 o 
   0  13   3       53.17       48.80      2.03 o 
   1  13   3       35.48       45.20      1.73 o 
   2  13   3        7.37        6.36      1.59 o 
   3  13   3       20.50       20.96      2.30 o 
   4  13   3        5.73        7.82      1.79 o 
   5  13   3       23.41       24.58      2.30 o 
   6  13   3        0.16        1.34      1.16 o 
  -3  14   3        2.82        4.50      1.25 o 
  -2  14   3       22.95       23.94      2.43 o 
  -1  14   3       12.24       12.57      1.21 o 
   0  14   3       16.42       17.75      1.41 o 
   1  14   3       45.20       47.55      3.14 o 
   2  14   3       15.95       15.15      2.07 o 
   3  14   3        3.30        5.87      1.57 o 
   4  14   3       37.49       38.82      3.21 o 
   5  14   3        0.94        0.06      1.12 o 
  -1  15   3        0.48        0.91      0.60 o 
   0  15   3        0.49        2.73      1.19 o 
   1  15   3        0.72        3.13      1.40 o 
   2  15   3       40.11       42.08      3.23 o 
   3  15   3       22.87       23.09      2.62 o 
  -2 -12   4       10.16       10.62      1.70 o 
   0 -12   4        7.35        6.33      1.05 o 
  -3 -11   4        1.43       -0.43      1.20 o 
  -2 -11   4        2.66        9.71      1.76 o 
  -1 -11   4        0.21        5.66      1.46 o 
   0 -11   4       26.39       27.44      2.34 o 
   1 -11   4        0.29        1.28      0.84 o 
   2 -11   4       23.34       26.32      2.50 o 
  -5 -10   4       14.76       16.43      1.83 o 
  -4 -10   4        0.56        4.66      1.03 o 
  -2 -10   4       13.07       19.81      2.19 o 
  -1 -10   4        0.08        1.50      0.59 o 
   0 -10   4        0.33        1.95      0.75 o 
   1 -10   4        9.35        5.72      1.14 o 
   2 -10   4        0.00        0.64      0.80 o 
   3 -10   4        9.00        8.18      1.46 o 
   4 -10   4       18.70       20.63      2.17 o 
  -6  -9   4        5.06       11.35      1.48 o 
  -5  -9   4        7.66        3.96      0.99 o 
  -4  -9   4       19.40       20.45      1.94 o 
  -3  -9   4       80.98       77.13      2.73 o 
  -2  -9   4      203.29      160.25      3.74 o 
  -1  -9   4      242.08      205.81      4.99 o 
   0  -9   4       48.14       55.20      2.94 o 
   1  -9   4        3.03        6.12      1.33 o 
   2  -9   4       97.67       86.13      3.38 o 
   3  -9   4        0.28        0.91      0.84 o 
   4  -9   4       18.37       19.96      2.07 o 
   5  -9   4        0.39       -0.85      1.10 o 
  -6  -8   4        0.59        3.53      1.14 o 
  -5  -8   4       15.53       24.22      2.13 o 
  -4  -8   4       64.75       64.11      2.56 o 
  -3  -8   4      789.32      751.89      9.85 o 
  -2  -8   4        3.70        3.13      0.95 o 
  -1  -8   4        0.21        2.64      0.46 o 
   0  -8   4       24.35       35.01      1.17 o 
   1  -8   4       94.36       84.51      2.17 o 
   2  -8   4       18.19       23.58      2.07 o 
   3  -8   4        0.50        3.16      1.03 o 
   4  -8   4       22.97       29.18      2.54 o 
   5  -8   4        1.04       -0.64      1.10 o 
  -7  -7   4       26.99       41.99      2.93 o 
  -6  -7   4      201.01      184.10      4.84 o 
  -5  -7   4      581.56      587.75      8.89 o 
  -4  -7   4       66.88       59.72      2.43 o 
  -3  -7   4       92.75      103.26      3.05 o 
  -2  -7   4       24.83       28.21      1.23 o 
  -1  -7   4        2.17        1.06      0.39 o 
   0  -7   4       18.79       15.43      0.78 o 
   1  -7   4        0.10        1.36      0.36 o 
   2  -7   4        7.86        8.01      0.75 o 
   3  -7   4       31.90       37.21      1.35 o 
   4  -7   4        0.95        2.34      1.23 o 
   5  -7   4       19.03       26.77      2.62 o 
   6  -7   4       15.74       22.54      2.45 o 
  -7  -6   4       71.83       69.16      3.53 o 
  -6  -6   4       33.90       45.15      2.84 o 
  -5  -6   4      260.98      250.28      5.27 o 
  -4  -6   4       50.72       54.86      2.56 o 
  -3  -6   4       21.93       34.68      2.04 o 
  -2  -6   4        0.01       -0.07      0.46 o 
  -1  -6   4       21.35       25.94      1.12 o 
   0  -6   4        6.63        6.77      0.75 o 
   1  -6   4       32.19       31.55      0.99 o 
   2  -6   4        5.10        6.36      0.66 o 
   3  -6   4       25.12       26.22      1.30 o 
   4  -6   4        1.40        2.03      0.51 o 
   5  -6   4       44.65       46.89      1.89 o 
   6  -6   4       23.14       21.27      2.41 o 
   7  -6   4        0.85        0.64      0.99 o 
  -8  -5   4        4.55        2.71      1.12 o 
  -7  -5   4      136.02      152.15      4.35 o 
  -6  -5   4       69.03       72.17      2.99 o 
  -5  -5   4      132.32      134.08      3.72 o 
  -4  -5   4      213.91      176.71      3.96 o 
  -3  -5   4      220.44      209.56      2.72 o 
  -2  -5   4      310.88      322.47      3.62 o 
  -1  -5   4      215.24      183.96      2.51 o 
   0  -5   4       55.95       56.96      1.35 o 
   1  -5   4      281.17      304.57      2.79 o 
   2  -5   4        5.40        4.69      0.56 o 
   3  -5   4       20.56       23.99      1.21 o 
   4  -5   4        0.45        2.48      0.50 o 
   5  -5   4        0.69        1.76      0.53 o 
   6  -5   4       11.80        8.84      0.88 o 
   7  -5   4        5.13        4.78      1.40 o 
  -8  -4   4        0.23        6.45      1.44 o 
  -7  -4   4       19.38       20.96      2.15 o 
  -6  -4   4       89.05       90.21      3.14 o 
  -5  -4   4        8.29       10.59      1.46 o 
  -4  -4   4       64.77       58.23      2.22 o 
  -3  -4   4       15.96       14.64      1.90 o 
  -2  -4   4       48.69       43.73      1.13 o 
  -1  -4   4       32.63       37.88      1.05 o 
   0  -4   4        0.91       -0.15      0.61 o 
   1  -4   4      311.25      333.46      3.63 o 
   2  -4   4        2.89        4.34      0.38 o 
   3  -4   4       28.38       30.84      2.02 o 
   4  -4   4        7.99        9.45      0.83 o 
   5  -4   4       29.24       25.82      2.68 o 
   6  -4   4        3.55        4.61      0.74 o 
   7  -4   4        1.93        3.60      0.95 o 
  -8  -3   4        0.33        4.02      0.90 o 
  -7  -3   4       19.70       22.45      1.91 o 
  -6  -3   4       30.87       33.32      2.24 o 
  -5  -3   4       51.56       49.14      2.07 o 
  -4  -3   4        0.30        0.15      0.65 o 
  -3  -3   4        5.60        4.65      0.49 o 
  -2  -3   4      422.96      417.19      5.66 o 
  -1  -3   4       76.96       66.18      1.47 o 
   0  -3   4        8.73       10.89      0.71 o 
   1  -3   4      119.57      163.35      2.25 o 
   2  -3   4      301.85      260.96      3.57 o 
   3  -3   4       53.23       39.17      1.18 o 
   4  -3   4        6.18        4.83      0.81 o 
   5  -3   4        3.88        9.85      0.83 o 
   6  -3   4        1.32        2.22      0.64 o 
   7  -3   4        8.01        5.75      1.11 o 
   8  -3   4        0.32        3.35      0.77 o 
  -8  -2   4        0.11        2.46      0.80 o 
  -7  -2   4       13.39       12.41      1.55 o 
  -6  -2   4       34.98       40.98      2.37 o 
  -5  -2   4      193.82      175.49      3.81 o 
  -4  -2   4      834.98      672.82      8.35 o 
  -3  -2   4        0.54        1.44      0.33 o 
  -2  -2   4      597.95      693.69      8.18 o 
  -1  -2   4      132.68      113.74      2.43 o 
   0  -2   4       31.43       41.45      1.00 o 
   1  -2   4      368.06      335.89      8.49 o 
   2  -2   4       65.41       44.40      0.67 o 
   3  -2   4       59.42       59.62      1.91 o 
   4  -2   4        7.68        7.40      1.28 o 
   5  -2   4        1.00        4.75      1.55 o 
   6  -2   4        0.66        0.36      0.99 o 
   7  -2   4        1.05        2.26      0.61 o 
   8  -2   4        2.45        6.97      0.95 o 
  -8  -1   4        7.94       12.41      1.48 o 
  -7  -1   4        4.07        6.66      1.03 o 
  -6  -1   4       36.49       32.59      2.11 o 
  -5  -1   4       11.36       17.07      1.40 o 
  -4  -1   4      193.61      193.69      2.46 o 
  -3  -1   4       17.95       26.72      1.78 o 
  -2  -1   4       97.27       91.76      2.04 o 
  -1  -1   4     1418.18     1231.91      8.84 o 
   0  -1   4      287.52      260.85      4.15 o 
   1  -1   4        3.19        3.67      0.43 o 
   2  -1   4       19.37       24.12      0.92 o 
   3  -1   4       91.10       92.29      1.69 o 
   4  -1   4       20.12       11.67      0.90 o 
   5  -1   4        4.96        5.33      0.63 o 
   6  -1   4       73.05       57.44      3.14 o 
   7  -1   4        3.77        8.48      0.88 o 
   8  -1   4        6.22        6.12      1.05 o 
  -8   0   4        7.40        2.28      0.95 o 
  -7   0   4        2.04        7.15      1.03 o 
  -6   0   4       77.88       75.39      2.54 o 
  -5   0   4        0.69        4.19      0.59 o 
  -4   0   4      617.46      655.98      5.62 o 
  -3   0   4     1789.65     2100.84     19.47 o 
  -2   0   4      175.76      188.42      2.20 o 
   0   0   4      367.12      366.70      3.33 o 
   1   0   4      301.09      308.66      2.29 o 
   2   0   4      269.45      227.58      2.58 o 
   3   0   4      496.33      519.87      7.11 o 
   4   0   4        0.63        1.78      0.46 o 
   5   0   4        1.40        2.50      0.61 o 
   6   0   4        1.38        0.98      0.56 o 
   7   0   4       16.22       16.19      1.68 o 
   8   0   4       13.45       15.61      1.59 o 
  -8   1   4        0.85        4.50      0.97 o 
  -7   1   4        0.00        3.35      0.71 o 
  -6   1   4      393.72      348.58      5.83 o 
  -5   1   4      289.76      306.99      3.58 o 
  -4   1   4      188.36      192.59      2.50 o 
  -3   1   4     3418.21     3591.91     23.41 o 
  -2   1   4       24.54       18.48      0.61 o 
  -1   1   4       24.06       27.35      0.60 o 
   0   1   4        2.84        8.30      0.39 o 
   1   1   4      651.78      709.25      4.42 o 
   2   1   4     1111.73     1082.35      8.38 o 
   3   1   4      930.57      866.23      5.32 o 
   4   1   4     1062.17      977.81      6.11 o 
   5   1   4       11.67       16.13      2.09 o 
   6   1   4      111.09      107.94      3.27 o 
   7   1   4       51.30       47.37      2.73 o 
   8   1   4       62.40       53.55      3.01 o 
   9   1   4       12.38       11.11      1.40 o 
  -8   2   4       15.72       10.16      1.31 o 
  -7   2   4       18.94       19.14      1.72 o 
  -6   2   4       92.39       86.97      1.90 o 
  -5   2   4        5.84        5.11      0.61 o 
  -4   2   4       48.02       50.44      1.22 o 
  -3   2   4        0.00       -0.06      0.26 o 
  -2   2   4       37.40       38.59      0.77 o 
  -1   2   4      152.56      146.52      1.42 o 
   0   2   4     1561.09     1486.29      8.28 o 
   1   2   4      101.54      139.77      1.33 o 
   2   2   4        3.75        0.99      0.21 o 
   3   2   4      309.93      301.46      2.89 o 
   4   2   4     3241.74     3261.79     17.73 o 
   5   2   4      676.14      620.70      8.07 o 
   6   2   4      573.99      486.13      7.38 o 
   7   2   4       32.13       25.95      2.09 o 
   8   2   4        0.00        2.95      0.93 o 
   9   2   4        3.28       11.87      1.44 o 
  -8   3   4       15.28       18.35      1.68 o 
  -7   3   4        2.69        8.67      1.18 o 
  -6   3   4       44.92       37.18      1.49 o 
  -5   3   4      112.71       86.20      1.96 o 
  -4   3   4       47.59       54.13      1.07 o 
  -3   3   4       18.62       23.62      0.76 o 
  -2   3   4      159.40      147.89      1.54 o 
  -1   3   4      297.76      313.58      2.48 o 
   0   3   4        1.49        2.01      0.44 o 
   1   3   4        3.53        0.69      0.27 o 
   2   3   4     1149.04     1164.89      6.80 o 
   3   3   4      277.10      299.02      3.31 o 
   4   3   4     2434.14     2430.53     18.28 o 
   5   3   4      220.88      195.58      2.49 o 
   6   3   4       62.93       65.05      2.58 o 
   7   3   4        0.37        2.86      0.93 o 
   8   3   4        2.61        5.66      1.03 o 
   9   3   4        0.20        1.19      0.97 o 
  -8   4   4       88.17      106.37      3.31 o 
  -7   4   4       12.11       15.32      2.01 o 
  -6   4   4       53.48       50.44      2.41 o 
  -5   4   4        0.06        2.18      0.42 o 
  -4   4   4        8.85       13.82      0.72 o 
  -3   4   4      443.02      430.81      3.36 o 
  -2   4   4       12.81        6.82      0.53 o 
  -1   4   4      323.03      403.39      2.82 o 
   0   4   4      368.23      362.67      2.55 o 
   1   4   4      496.33      502.02      3.34 o 
   2   4   4       42.63       29.53      0.99 o 
   3   4   4       22.16       14.97      0.57 o 
   4   4   4      149.57      121.98      3.04 o 
   5   4   4        7.81        9.53      0.61 o 
   6   4   4       70.85       55.74      1.60 o 
   7   4   4       28.85       33.28      2.41 o 
   8   4   4        6.40       12.26      1.68 o 
   9   4   4        0.12        2.65      0.82 o 
  -7   5   4       34.77       37.72      2.23 o 
  -6   5   4       54.94       52.51      4.19 o 
  -5   5   4       74.45       52.55      2.13 o 
  -4   5   4       43.77       48.03      1.03 o 
  -3   5   4      826.46      901.33      9.10 o 
  -2   5   4      445.53      480.55      3.40 o 
  -1   5   4     1333.51     1456.27     10.04 o 
   0   5   4       44.25       57.39      0.77 o 
   1   5   4        0.33        0.24      0.21 o 
   2   5   4      185.11      205.50      2.21 o 
   3   5   4      304.81      271.22      2.32 o 
   4   5   4       18.17       17.71      0.60 o 
   5   5   4       70.22       67.55      3.75 o 
   6   5   4        1.74        2.74      0.68 o 
   7   5   4       10.15       11.59      1.53 o 
   8   5   4        1.85        2.65      1.14 o 
   9   5   4        0.01        3.86      1.20 o 
  -7   6   4        9.25       14.48      1.76 o 
  -6   6   4       45.43       42.32      1.66 o 
  -5   6   4       87.66       87.55      1.53 o 
  -4   6   4        0.15        0.45      0.32 o 
  -3   6   4       55.25       58.26      1.01 o 
  -2   6   4     1196.34     1367.99      8.06 o 
  -1   6   4       39.23       48.33      1.27 o 
   0   6   4      161.71      203.28      1.64 o 
   1   6   4     2454.61     2640.56     14.29 o 
   2   6   4      190.28      199.29      1.88 o 
   3   6   4        2.53        3.50      0.47 o 
   4   6   4       11.51       17.53      0.61 o 
   5   6   4      138.73      124.35      2.31 o 
   6   6   4       19.39       23.97      1.36 o 
   7   6   4       30.06       33.07      1.62 o 
   8   6   4        5.07        5.72      1.42 o 
  -7   7   4       40.30       48.86      3.21 o 
  -6   7   4        0.77        4.56      1.14 o 
  -5   7   4       84.50       74.20      1.93 o 
  -4   7   4       97.73      103.08      8.29 o 
  -3   7   4       34.74       41.26      1.40 o 
  -2   7   4        3.88       10.54      0.83 o 
  -1   7   4     2280.42     2389.79     17.51 o 
   0   7   4        9.55       14.17      1.22 o 
   1   7   4       77.68       65.75      1.18 o 
   2   7   4      486.27      491.93      5.18 o 
   3   7   4      329.72      313.31      2.67 o 
   4   7   4        0.33       -0.02      0.55 o 
   5   7   4       12.45       12.54      1.15 o 
   6   7   4        0.00        0.57      0.58 o 
   7   7   4        1.97        4.43      0.97 o 
   8   7   4       10.66        5.72      1.38 o 
  -7   8   4        4.09        8.49      1.68 o 
  -6   8   4        0.81        0.55      0.99 o 
  -5   8   4        2.56        6.38      0.87 o 
  -4   8   4       74.49       64.42      1.81 o 
  -3   8   4       28.70       32.40      1.96 o 
  -2   8   4      151.16      131.32      2.41 o 
  -1   8   4       98.82       82.90      2.18 o 
   0   8   4      250.11      287.04      3.55 o 
   1   8   4       59.84       54.96      1.54 o 
   2   8   4      325.03      284.38      2.77 o 
   3   8   4        0.53        1.92      0.70 o 
   4   8   4       28.59       28.00      1.25 o 
   5   8   4       12.20       12.64      1.03 o 
   6   8   4       14.19       13.06      1.16 o 
   7   8   4        0.15        1.14      0.72 o 
   8   8   4        3.12        3.96      1.40 o 
  -7   9   4        6.49       16.95      2.04 o 
  -6   9   4       10.80        5.93      1.31 o 
  -5   9   4      151.27      140.11      4.58 o 
  -4   9   4        1.56        6.34      0.84 o 
  -3   9   4       16.52       19.12      1.27 o 
  -2   9   4      142.17      134.75      2.58 o 
  -1   9   4       23.15       24.66      1.28 o 
   0   9   4      122.98       98.75      2.06 o 
   1   9   4        0.51        0.70      0.40 o 
   2   9   4       69.75       74.46      1.18 o 
   3   9   4        1.92        2.67      0.50 o 
   4   9   4       12.71       15.04      1.00 o 
   5   9   4       52.39       48.10      2.07 o 
   6   9   4        1.53        1.92      0.71 o 
   7   9   4        6.34        6.54      1.04 o 
   8   9   4        0.01        1.11      0.82 o 
  -6  10   4        0.30        3.38      1.23 o 
  -5  10   4        8.83        4.87      1.31 o 
  -4  10   4      105.65      116.72      2.64 o 
  -3  10   4       31.71       46.92      1.89 o 
  -2  10   4       10.29       15.39      1.18 o 
  -1  10   4        3.10        3.17      0.63 o 
   0  10   4      948.02      854.82     12.51 o 
   1  10   4      609.09      551.02     14.08 o 
   2  10   4        0.09        2.11      0.50 o 
   3  10   4        9.28        9.80      1.31 o 
   4  10   4       15.97       26.96      1.30 o 
   5  10   4        3.72        3.49      1.46 o 
   6  10   4       12.57       11.34      1.12 o 
   7  10   4        0.08        1.68      0.74 o 
  -6  11   4        5.34        5.93      1.27 o 
  -5  11   4        6.35       14.06      1.98 o 
  -4  11   4       48.83       49.44      3.96 o 
  -3  11   4       32.63       31.58      1.73 o 
  -2  11   4      172.86      176.11      3.22 o 
  -1  11   4      124.72      125.12      2.63 o 
   0  11   4        7.48        7.09      0.85 o 
   1  11   4      125.20      117.61      5.19 o 
   2  11   4      253.33      237.94      3.58 o 
   3  11   4      222.50      221.43      5.31 o 
   4  11   4       24.27       26.68      2.30 o 
   5  11   4        1.23        2.04      0.99 o 
   6  11   4        1.60        4.04      0.77 o 
   7  11   4        6.05       13.93      1.16 o 
  -5  12   4       21.84       22.33      2.52 o 
  -4  12   4        0.66        4.26      0.93 o 
  -3  12   4      109.80      115.02      2.73 o 
  -2  12   4      126.24      117.96      3.56 o 
  -1  12   4      636.45      616.80      6.95 o 
   0  12   4      121.35      128.36      2.81 o 
   1  12   4       12.23       16.04      1.81 o 
   2  12   4      355.46      328.25      6.78 o 
   3  12   4      119.45      125.53      4.24 o 
   4  12   4        5.06        9.55      1.66 o 
   5  12   4        6.36        9.71      1.38 o 
   6  12   4        2.86        1.55      1.05 o 
  -4  13   4       14.51        5.84      1.36 o 
  -3  13   4       27.96       27.10      1.67 o 
  -2  13   4        6.93        7.25      0.85 o 
  -1  13   4        0.08        0.50      0.68 o 
   0  13   4       60.70       66.89      2.53 o 
   1  13   4        7.10       11.75      1.78 o 
   2  13   4       11.71       10.07      1.89 o 
   3  13   4       15.50       23.43      2.45 o 
   4  13   4        4.48        7.70      1.29 o 
   5  13   4       24.12       18.44      2.07 o 
   6  13   4        0.64       -0.82      1.03 o 
  -3  14   4       28.03       31.52      2.62 o 
  -2  14   4       28.32       27.53      1.71 o 
  -1  14   4       19.99       24.28      1.72 o 
   0  14   4      119.79      114.98      4.86 o 
   1  14   4       88.89       81.05      3.44 o 
   2  14   4        1.45       -0.88      1.27 o 
   3  14   4       17.16       24.31      2.62 o 
   4  14   4       10.31        5.72      1.48 o 
   5  14   4        0.55        4.47      1.20 o 
  -1  15   4        4.65        6.78      0.96 o 
   0  15   4        4.71        6.87      1.00 o 
   1  15   4       31.56       38.70      3.08 o 
   2  15   4       14.15       20.81      2.47 o 
   3  15   4       17.47       24.83      2.58 o 
  -3 -11   5        2.78        7.73      1.61 o 
  -2 -11   5       32.98       30.39      2.69 o 
   0 -11   5       35.34       39.98      2.88 o 
   1 -11   5        6.65        7.55      1.20 o 
  -4 -10   5        4.75        9.13      1.51 o 
  -2 -10   5       15.66       16.37      2.00 o 
  -1 -10   5        0.06        1.73      1.12 o 
   0 -10   5       36.10       44.18      2.90 o 
   1 -10   5        9.76       11.99      1.61 o 
   2 -10   5       30.86       32.19      2.82 o 
   3 -10   5        7.78       12.29      1.74 o 
  -5  -9   5        1.39        3.16      1.14 o 
  -4  -9   5        2.60        3.99      1.08 o 
  -3  -9   5        1.49        3.41      0.99 o 
  -2  -9   5       66.92       70.40      2.67 o 
  -1  -9   5       94.93       87.32      3.02 o 
   0  -9   5       10.40       18.50      1.83 o 
   1  -9   5       20.72       16.16      1.87 o 
   2  -9   5        0.98        0.73      0.67 o 
   3  -9   5        0.59        7.15      1.20 o 
   4  -9   5        0.18        0.79      0.80 o 
  -6  -8   5        4.45        4.75      1.25 o 
  -5  -8   5        2.98        7.51      1.44 o 
  -4  -8   5        9.94        7.09      1.31 o 
  -3  -8   5      200.35      187.42      4.43 o 
  -2  -8   5       23.84       29.85      2.09 o 
  -1  -8   5      198.25      209.84      3.18 o 
   0  -8   5      370.42      341.99      3.61 o 
   1  -8   5      131.06      123.79      2.42 o 
   2  -8   5       81.94       78.59      3.29 o 
   3  -8   5        2.08        3.38      0.82 o 
   4  -8   5       31.26       33.92      2.71 o 
   5  -8   5        0.14        3.68      1.14 o 
  -6  -7   5        0.40        2.56      1.16 o 
  -5  -7   5        2.87       -0.58      0.86 o 
  -4  -7   5        3.98        9.61      1.51 o 
  -3  -7   5       59.75       62.77      2.54 o 
  -2  -7   5      347.36      343.39      4.25 o 
  -1  -7   5      435.82      425.80      4.74 o 
   0  -7   5       23.57       38.79      1.76 o 
   1  -7   5       12.56       17.56      1.12 o 
   2  -7   5        0.02        2.74      1.57 o 
   3  -7   5       14.49       17.36      1.40 o 
   4  -7   5        9.79       10.95      1.83 o 
   5  -7   5       42.86       29.97      2.82 o 
   6  -7   5       19.70       18.01      2.24 o 
  -7  -6   5        9.96       17.65      2.17 o 
  -6  -6   5       27.93       22.18      2.15 o 
  -5  -6   5      225.96      214.65      4.97 o 
  -4  -6   5      353.74      365.07      6.48 o 
  -3  -6   5      502.61      513.18      7.59 o 
  -2  -6   5      304.30      289.28      5.36 o 
  -1  -6   5      165.35      190.86      2.82 o 
   0  -6   5      328.83      304.37      3.80 o 
   1  -6   5        0.17        1.88      0.71 o 
   2  -6   5       60.40       56.71      1.56 o 
   3  -6   5       59.62       57.54      1.61 o 
   4  -6   5        4.46        3.53      1.87 o 
   5  -6   5       28.38       30.56      1.59 o 
   6  -6   5       25.29       29.30      2.73 o 
  -7  -5   5        5.36       13.27      1.79 o 
  -6  -5   5       60.49       60.58      3.16 o 
  -5  -5   5       81.79       83.70      2.97 o 
  -4  -5   5      440.55      474.05      7.44 o 
  -3  -5   5      641.53      627.88      5.91 o 
  -2  -5   5      147.11      130.49      3.14 o 
  -1  -5   5      169.60      147.90      2.35 o 
   0  -5   5        1.20        1.65      0.44 o 
   1  -5   5       28.64       23.48      1.17 o 
   2  -5   5        0.89        0.91      0.41 o 
   3  -5   5        1.35        3.54      0.58 o 
   4  -5   5       10.51       15.75      1.29 o 
   5  -5   5        8.00        8.02      0.92 o 
   6  -5   5        1.70        2.51      0.65 o 
   7  -5   5        0.70        3.35      1.20 o 
  -8  -4   5       12.63       13.51      1.70 o 
  -7  -4   5       95.85       90.12      3.42 o 
  -6  -4   5      314.34      326.25      6.26 o 
  -5  -4   5     1244.12     1257.19     14.56 o 
  -4  -4   5       49.67       53.67      2.32 o 
  -3  -4   5      391.59      414.23      4.36 o 
  -2  -4   5      230.31      223.25      2.91 o 
  -1  -4   5        3.41        3.49      0.50 o 
   0  -4   5       82.83       95.13      2.63 o 
   1  -4   5      106.90      102.62      2.04 o 
   2  -4   5      448.82      432.44      4.61 o 
   3  -4   5        0.15        1.36      0.59 o 
   4  -4   5       12.32       16.83      1.10 o 
   5  -4   5       86.07       88.31      2.10 o 
   6  -4   5        0.10        2.54      0.68 o 
   7  -4   5        5.46       11.71      0.98 o 
  -8  -3   5        4.37        2.22      1.01 o 
  -7  -3   5      146.98      136.76      3.96 o 
  -6  -3   5        3.14        2.98      1.08 o 
  -5  -3   5        1.55        1.31      0.77 o 
  -4  -3   5      169.96      171.32      3.89 o 
  -3  -3   5        4.10        7.03      0.66 o 
  -2  -3   5      167.07      173.29      2.43 o 
  -1  -3   5       11.85       13.95      0.85 o 
   0  -3   5      729.48      797.70     10.54 o 
   2  -3   5      500.88      496.68      5.28 o 
   3  -3   5      151.79      142.71      2.41 o 
   4  -3   5       89.03       84.72      1.90 o 
   5  -3   5       70.21       67.03      1.79 o 
   6  -3   5        0.03        2.14      0.56 o 
   7  -3   5        0.96        3.56      1.05 o 
  -8  -2   5        0.37        2.49      0.88 o 
  -7  -2   5       25.54       31.19      2.34 o 
  -6  -2   5        2.43        4.81      0.88 o 
  -5  -2   5       49.19       48.65      2.02 o 
  -4  -2   5        0.76        1.05      0.37 o 
  -3  -2   5       61.02       48.91      1.20 o 
  -2  -2   5      291.95      341.91      3.59 o 
  -1  -2   5      175.43      171.30      2.34 o 
   0  -2   5     1545.89     1641.62     13.96 o 
   1  -2   5      110.60      136.69      2.07 o 
   2  -2   5      630.96      606.30     10.38 o 
   3  -2   5        1.49        2.72      0.47 o 
   4  -2   5        0.28        0.60      0.43 o 
   5  -2   5        0.17        1.65      0.64 o 
   6  -2   5       10.30       12.29      1.02 o 
   7  -2   5        0.66        1.08      0.53 o 
   8  -2   5        0.47        3.92      0.80 o 
  -8  -1   5        0.96        2.56      0.82 o 
  -7  -1   5       22.84       33.13      2.28 o 
  -6  -1   5       79.35       74.85      2.65 o 
  -5  -1   5       14.80       13.51      1.36 o 
  -4  -1   5      541.72      503.56      6.95 o 
  -3  -1   5      359.41      340.00      3.57 o 
  -2  -1   5     5011.51     5698.29     36.39 o 
  -1  -1   5      233.34      248.86      3.50 o 
   0  -1   5      533.26      602.94      9.90 o 
   1  -1   5       73.00       86.41      1.56 o 
   2  -1   5       87.75       92.80      1.68 o 
   3  -1   5      384.34      349.13      3.88 o 
   4  -1   5       59.07       53.94      1.44 o 
   5  -1   5       17.65       21.97      2.03 o 
   6  -1   5       12.63       13.62      1.00 o 
   7  -1   5        0.07        1.27      0.96 o 
   8  -1   5        0.00       -0.03      0.69 o 
  -8   0   5        0.99        1.76      0.80 o 
  -7   0   5        6.36       13.81      1.64 o 
  -6   0   5      142.09      127.39      3.40 o 
  -5   0   5        0.67        1.10      0.41 o 
  -4   0   5      356.29      328.75      3.57 o 
  -3   0   5      155.15      144.53      5.27 o 
  -2   0   5     1070.77     1290.20      9.44 o 
  -1   0   5        0.49        4.98      0.61 o 
   0   0   5       16.27       22.85      0.83 o 
   1   0   5     1616.63     1639.91     11.60 o 
   2   0   5       58.45       47.75      1.16 o 
   3   0   5       89.22       76.09      1.53 o 
   4   0   5        4.22        5.28      0.62 o 
   5   0   5        8.06       11.13      2.12 o 
   6   0   5        0.23        2.26      1.47 o 
   7   0   5        0.82       -0.02      0.48 o 
   8   0   5        0.18       -0.58      0.69 o 
  -8   1   5        0.82        0.33      0.73 o 
  -7   1   5       18.21       24.28      1.87 o 
  -6   1   5       83.51       79.59      2.65 o 
  -5   1   5        0.65        0.26      0.40 o 
  -4   1   5       99.31      102.78      1.81 o 
  -3   1   5      495.48      531.37      6.58 o 
  -2   1   5       18.20       32.46      0.78 o 
  -1   1   5      201.97      177.69      1.77 o 
   0   1   5      793.19      739.67      6.35 o 
   1   1   5      299.82      311.21      3.05 o 
   2   1   5       64.93       66.47      0.89 o 
   3   1   5      116.45      106.46      1.14 o 
   4   1   5        1.24        1.45      0.83 o 
   5   1   5        0.14        2.33      0.87 o 
   6   1   5       31.54       33.01      2.77 o 
   7   1   5        3.55        5.42      1.10 o 
   8   1   5       13.38       15.18      1.57 o 
  -8   2   5        0.19        1.28      0.84 o 
  -7   2   5       11.70       11.93      1.33 o 
  -6   2   5       32.45       36.53      2.74 o 
  -5   2   5       54.29       66.73      1.58 o 
  -4   2   5      313.73      290.61      3.31 o 
  -3   2   5      163.05      185.67      2.01 o 
  -2   2   5      506.65      478.88      4.53 o 
  -1   2   5     2752.57     2526.37     13.82 o 
   0   2   5      434.62      399.66      3.38 o 
   1   2   5        0.82        1.59      0.27 o 
   2   2   5      250.17      218.30      1.91 o 
   3   2   5      255.41      249.99      2.14 o 
   4   2   5       45.16       42.27      1.20 o 
   5   2   5      171.76      172.90      3.79 o 
   6   2   5       13.14       12.15      0.98 o 
   7   2   5       39.89       31.73      2.34 o 
   8   2   5        9.12       10.98      1.40 o 
  -8   3   5        0.01        1.98      0.77 o 
  -7   3   5        1.33        2.56      0.86 o 
  -6   3   5        0.51        2.77      0.89 o 
  -5   3   5       46.70       58.76      1.49 o 
  -4   3   5        8.72        7.25      0.56 o 
  -3   3   5      111.19      126.04      2.13 o 
  -2   3   5      231.80      198.50      2.70 o 
  -1   3   5      136.21      102.86      1.25 o 
   0   3   5       29.63       35.22      0.68 o 
   1   3   5      893.56      987.07      5.95 o 
   2   3   5      288.45      285.29      2.35 o 
   3   3   5      327.96      366.26      2.87 o 
   4   3   5        6.64       13.13      0.63 o 
   5   3   5       91.59       84.29      1.74 o 
   6   3   5        1.96        4.35      1.20 o 
   7   3   5        2.69        6.51      1.14 o 
   8   3   5        0.03        4.78      0.90 o 
  -8   4   5        0.00       -0.70      0.73 o 
  -7   4   5       40.50       47.04      2.43 o 
  -6   4   5       55.30       52.07      1.54 o 
  -5   4   5       40.63       38.27      1.18 o 
  -4   4   5      173.44      157.61      2.24 o 
  -3   4   5       54.15       61.63      1.09 o 
  -2   4   5      229.71      256.11      2.28 o 
  -1   4   5     1626.54     1761.25     10.72 o 
   0   4   5       66.21       50.62      0.82 o 
   1   4   5      577.25      606.08      4.32 o 
   2   4   5      981.08     1041.73      6.33 o 
   3   4   5       43.51       60.57      1.02 o 
   4   4   5        6.29        9.33      1.15 o 
   5   4   5       24.19       25.19      0.90 o 
   6   4   5        8.27        8.15      1.38 o 
   7   4   5        0.21        1.16      0.97 o 
   8   4   5       15.62       17.92      2.02 o 
  -7   5   5       28.48       35.83      1.62 o 
  -6   5   5       48.96       48.55      1.60 o 
  -5   5   5      302.86      270.36      2.91 o 
  -4   5   5       13.99       16.40      1.48 o 
  -3   5   5        3.88        9.16      0.56 o 
  -2   5   5       13.75       28.85      1.25 o 
  -1   5   5      680.35      730.37      4.69 o 
   0   5   5       22.22       34.17      0.82 o 
   2   5   5       10.22        8.47      0.47 o 
   3   5   5      735.67      709.05      4.79 o 
   4   5   5       79.71       74.03      1.20 o 
   5   5   5       37.97       38.48      1.27 o 
   6   5   5        1.95        1.76      1.03 o 
   7   5   5        0.14        1.16      1.12 o 
   8   5   5        1.38        1.25      1.03 o 
  -7   6   5        3.00        4.26      1.27 o 
  -6   6   5       22.56       19.78      2.00 o 
  -5   6   5        0.57        0.48      0.38 o 
  -4   6   5       67.43       68.13      2.62 o 
  -3   6   5      346.57      328.41      3.57 o 
  -2   6   5      125.29      148.17      1.59 o 
  -1   6   5      233.95      289.42      2.31 o 
   0   6   5     1418.97     1554.69      8.89 o 
   1   6   5      547.48      553.59      3.80 o 
   2   6   5      444.64      466.85      5.49 o 
   3   6   5      255.87      246.47      2.49 o 
   4   6   5        1.33        1.73      0.31 o 
   5   6   5       18.16       13.08      1.15 o 
   6   6   5       37.48       37.59      1.54 o 
   7   6   5        1.64       10.62      1.53 o 
   8   6   5        1.48       -0.49      1.05 o 
  -7   7   5        2.41        5.20      1.31 o 
  -6   7   5       36.60       35.62      1.78 o 
  -5   7   5        0.11       -0.44      0.61 o 
  -4   7   5       73.62       63.67      1.80 o 
  -3   7   5      485.68      510.28      5.49 o 
  -2   7   5       60.06       71.51      0.99 o 
  -1   7   5        0.15       -0.02      0.30 o 
   0   7   5     1408.97     1586.96      9.08 o 
   1   7   5        0.03        0.77      0.24 o 
   2   7   5        5.01       11.26      0.56 o 
   3   7   5        1.64        1.78      0.35 o 
   4   7   5        1.36        1.01      0.50 o 
   5   7   5        7.87        9.92      0.89 o 
   6   7   5        2.41        2.59      0.72 o 
   7   7   5        1.34       -1.25      0.88 o 
   8   7   5        6.66       12.50      1.70 o 
  -7   8   5        9.37       10.89      1.79 o 
  -6   8   5        0.09        0.06      0.95 o 
  -5   8   5       29.52       37.91      1.74 o 
  -4   8   5       17.57       18.09      1.98 o 
  -3   8   5       23.12       25.90      2.22 o 
  -2   8   5      100.70       99.74      4.15 o 
  -1   8   5       29.86       37.24      1.33 o 
   0   8   5       17.65       15.66      0.99 o 
   1   8   5      460.91      485.37      3.50 o 
   2   8   5      236.56      227.51      2.20 o 
   3   8   5       81.07       68.80      2.19 o 
   4   8   5       92.30       81.50      1.75 o 
   5   8   5        9.64       13.80      1.02 o 
   6   8   5        3.89        7.54      1.19 o 
   7   8   5       26.89       24.07      1.45 o 
   8   8   5       20.39       21.08      2.13 o 
  -7   9   5        1.27        3.80      1.18 o 
  -6   9   5       11.70       11.84      1.76 o 
  -5   9   5       32.38       34.73      1.78 o 
  -4   9   5        5.71        5.44      0.91 o 
  -3   9   5       32.77       29.47      1.53 o 
  -2   9   5       71.20       64.99      1.81 o 
  -1   9   5      266.89      231.94      4.93 o 
   0   9   5      498.17      479.34      8.45 o 
   1   9   5      472.08      435.83      4.81 o 
   2   9   5       10.42       15.43      1.05 o 
   3   9   5       53.46       43.14      0.97 o 
   4   9   5       48.48       45.38      4.29 o 
   5   9   5       43.34       46.18      1.71 o 
   6   9   5        2.16        8.14      0.95 o 
   7   9   5       67.36       62.71      3.69 o 
   8   9   5        2.68        4.87      1.33 o 
  -6  10   5       10.66       12.29      1.81 o 
  -5  10   5       40.89       55.87      2.23 o 
  -4  10   5      112.31      110.20      2.64 o 
  -3  10   5      239.92      259.92      4.02 o 
  -2  10   5        1.13        3.21      0.75 o 
  -1  10   5      268.62      247.97      4.50 o 
   0  10   5       13.36       17.55      1.24 o 
   1  10   5       57.21       49.24      1.58 o 
   2  10   5        2.89        4.38      0.58 o 
   3  10   5       48.52       48.16      2.62 o 
   4  10   5       40.08       40.32      1.40 o 
   5  10   5        0.46        0.50      0.59 o 
   6  10   5        0.79        2.83      0.78 o 
   7  10   5        4.19        4.99      0.89 o 
  -6  11   5        8.29       14.97      1.94 o 
  -5  11   5        2.41        0.37      0.88 o 
  -4  11   5       60.97       60.31      2.15 o 
  -3  11   5      421.55      384.94      5.22 o 
  -2  11   5       57.33       58.04      1.87 o 
  -1  11   5      125.33      131.91      2.73 o 
   0  11   5       43.96       40.33      1.54 o 
   1  11   5       32.52       30.87      1.48 o 
   2  11   5      849.45      795.53      7.66 o 
   3  11   5      169.63      166.18      4.56 o 
   4  11   5       97.08       89.91      3.33 o 
   5  11   5       15.82       22.00      2.17 o 
   6  11   5       25.27       26.94      1.58 o 
   7  11   5       29.08       32.82      2.36 o 
  -5  12   5      107.12       95.72      4.09 o 
  -4  12   5       10.44       13.24      1.22 o 
  -3  12   5       38.09       42.86      2.05 o 
  -2  12   5       25.10       32.50      2.37 o 
  -1  12   5      167.77      150.67      3.04 o 
   0  12   5       94.21       98.50      2.38 o 
   1  12   5        9.89        9.99      1.33 o 
   2  12   5      148.02      139.01      4.30 o 
   3  12   5       14.68       13.66      1.87 o 
   4  12   5      184.98      177.71      5.08 o 
   5  12   5      108.85      100.46      3.74 o 
   6  12   5       19.46       15.64      1.76 o 
  -4  13   5        0.46        2.04      0.88 o 
  -3  13   5       74.81       67.59      2.21 o 
  -2  13   5        2.78        5.97      1.62 o 
  -1  13   5        3.90        5.12      1.36 o 
   0  13   5       69.77       65.99      2.04 o 
   1  13   5      335.08      336.48      4.74 o 
   2  13   5       32.94       33.71      2.65 o 
   3  13   5      328.11      304.61      6.82 o 
   4  13   5        1.70        6.97      1.42 o 
   5  13   5       46.72       58.57      3.49 o 
   6  13   5       11.76       11.41      1.59 o 
  -3  14   5       26.56       32.39      1.97 o 
  -2  14   5       16.98       21.78      2.13 o 
  -1  14   5       41.66       39.86      2.06 o 
   0  14   5       10.27       12.85      1.15 o 
   1  14   5        8.26       14.27      2.00 o 
   2  14   5        1.06        1.34      1.14 o 
   3  14   5      109.25      109.59      4.24 o 
   4  14   5        8.91       11.20      1.51 o 
   5  14   5        2.57       11.38      1.48 o 
  -2  15   5        0.06        4.01      1.84 o 
  -1  15   5        0.87        2.90      1.00 o 
   0  15   5        2.59        3.47      1.25 o 
   1  15   5        4.83        6.08      1.53 o 
   2  15   5       12.75       12.32      2.00 o 
   3  15   5        2.52        2.68      1.55 o 
   4  15   5        0.06       -1.65      1.10 o 
   0 -10   6       16.88       24.25      2.26 o 
   1 -10   6       22.14       35.05      2.73 o 
   2 -10   6       16.11       13.08      1.79 o 
  -4  -9   6        0.09       -1.28      1.08 o 
  -3  -9   6        1.34        6.78      1.31 o 
  -2  -9   6        0.09        0.73      0.86 o 
  -1  -9   6       70.28       90.21      3.25 o 
   0  -9   6        1.48        5.26      1.14 o 
   1  -9   6       10.08        9.61      1.38 o 
   2  -9   6       22.60       24.34      2.30 o 
   3  -9   6        1.30        5.90      1.38 o 
  -5  -8   6       25.60       34.99      2.67 o 
  -4  -8   6        9.56       12.93      1.68 o 
  -3  -8   6       17.54       27.53      2.11 o 
  -2  -8   6       27.92       26.83      2.07 o 
  -1  -8   6        5.59        5.22      1.06 o 
   0  -8   6        3.23        5.21      1.01 o 
   1  -8   6        1.40        0.12      0.82 o 
   2  -8   6       85.62       75.36      3.27 o 
   3  -8   6       41.01       44.76      3.12 o 
   4  -8   6        3.63        8.15      1.36 o 
  -6  -7   6        1.16        5.29      1.33 o 
  -5  -7   6        1.77        4.11      1.16 o 
  -4  -7   6        2.03        3.35      1.12 o 
  -3  -7   6        9.78        8.12      1.38 o 
  -2  -7   6        6.12        8.81      0.92 o 
  -1  -7   6       68.13       64.38      2.30 o 
   0  -7   6      603.09      586.54      6.13 o 
   1  -7   6      350.82      338.01      4.39 o 
   2  -7   6      124.74      115.81      2.44 o 
   3  -7   6       70.29       75.86      5.74 o 
   4  -7   6       33.51       33.98      2.78 o 
   5  -7   6        3.51        1.80      1.16 o 
  -6  -6   6        0.23       -0.49      0.95 o 
  -5  -6   6        6.17        4.87      1.29 o 
  -4  -6   6       80.03       76.64      2.93 o 
  -3  -6   6      280.39      302.94      5.79 o 
  -2  -6   6      183.11      165.97      4.09 o 
  -1  -6   6      210.88      166.51      2.84 o 
   0  -6   6      382.47      404.73      5.09 o 
   1  -6   6      147.05      151.98      2.94 o 
   2  -6   6      122.48      128.19      2.51 o 
   3  -6   6        0.57        2.87      1.28 o 
   4  -6   6        8.18       10.03      0.97 o 
   5  -6   6        3.22        1.58      1.12 o 
   6  -6   6        0.19        1.70      1.18 o 
  -7  -5   6        6.06       10.16      1.59 o 
  -6  -5   6       44.17       51.60      3.08 o 
  -5  -5   6        0.04        2.22      0.93 o 
  -4  -5   6       37.11       35.84      2.39 o 
  -3  -5   6       32.49       38.24      2.34 o 
  -2  -5   6     1360.26     1402.76     11.13 o 
  -1  -5   6      809.93      787.33      7.19 o 
   0  -5   6      265.98      242.44      3.35 o 
   1  -5   6       63.98       66.53      1.64 o 
   2  -5   6      151.74      147.61      2.65 o 
   3  -5   6        0.05        2.22      1.09 o 
   4  -5   6        3.51        5.30      1.12 o 
   5  -5   6        6.62        7.57      0.95 o 
   6  -5   6        0.10       -0.80      0.53 o 
  -7  -4   6        8.18        7.42      1.38 o 
  -6  -4   6        9.13       16.06      1.85 o 
  -5  -4   6      145.13      123.37      3.64 o 
  -4  -4   6      145.19      141.23      3.85 o 
  -3  -4   6       72.24       67.13      2.51 o 
  -2  -4   6        4.34        5.93      0.83 o 
  -1  -4   6        0.23        0.98      0.54 o 
   0  -4   6        8.26        9.22      1.28 o 
   1  -4   6      127.05      100.31      2.02 o 
   2  -4   6       47.14       43.08      1.43 o 
   3  -4   6       49.41       47.42      2.85 o 
   4  -4   6       40.13       41.99      1.74 o 
   5  -4   6       56.96       58.27      1.85 o 
   6  -4   6        0.21        2.58      0.62 o 
   7  -4   6        0.76       -0.07      0.50 o 
  -8  -3   6        0.59        6.94      1.08 o 
  -7  -3   6       15.01       14.33      1.51 o 
  -6  -3   6       14.15       12.32      1.59 o 
  -5  -3   6        0.09        0.24      0.86 o 
  -4  -3   6       29.98       34.81      2.24 o 
  -3  -3   6      256.40      215.10      3.00 o 
  -2  -3   6       34.31       32.87      1.18 o 
  -1  -3   6      179.81      188.06      2.71 o 
   0  -3   6      795.82      858.51      7.37 o 
   1  -3   6       49.01       46.70      1.35 o 
   2  -3   6       33.33       37.62      1.41 o 
   3  -3   6      174.52      148.46      4.01 o 
   4  -3   6       82.09       82.98      2.46 o 
   5  -3   6        0.83        0.77      0.56 o 
   6  -3   6       14.36       15.08      1.12 o 
   7  -3   6        0.04        1.16      0.99 o 
  -8  -2   6        1.40        2.40      0.93 o 
  -7  -2   6       20.54       22.03      1.94 o 
  -6  -2   6       68.60       66.24      2.58 o 
  -5  -2   6       34.29       34.26      2.17 o 
  -4  -2   6        3.01        3.69      0.53 o 
  -3  -2   6      108.44       98.61      3.03 o 
  -2  -2   6      151.97      176.74      2.55 o 
  -1  -2   6      139.37      143.49      2.25 o 
   0  -2   6       83.15       97.30      1.83 o 
   1  -2   6        4.18        7.21      0.69 o 
   2  -2   6      641.12      627.44      6.00 o 
   3  -2   6        3.96        4.05      0.59 o 
   4  -2   6        4.18        7.20      0.77 o 
   5  -2   6        4.90        5.67      1.69 o 
   6  -2   6        0.07        0.76      0.51 o 
   7  -2   6        1.25        4.49      0.71 o 
  -8  -1   6        0.36        2.13      0.77 o 
  -7  -1   6        9.30       15.61      1.57 o 
  -6  -1   6       12.81        9.89      1.33 o 
  -5  -1   6        2.39        2.19      0.69 o 
  -4  -1   6       92.63       80.19      1.67 o 
  -3  -1   6        4.83        6.16      0.73 o 
  -2  -1   6       10.39        8.67      0.68 o 
  -1  -1   6      104.69       87.15      1.66 o 
   0  -1   6      230.96      253.60      3.04 o 
   1  -1   6       63.04       56.05      1.36 o 
   2  -1   6     1311.62     1316.30     10.16 o 
   3  -1   6       24.41       20.73      1.48 o 
   4  -1   6       93.87       82.65      1.86 o 
   5  -1   6       55.15       50.59      1.64 o 
   6  -1   6       16.61       10.99      0.97 o 
   7  -1   6        0.91        2.62      0.53 o 
   8  -1   6        0.97        3.96      0.88 o 
  -8   0   6        0.01        4.41      0.88 o 
  -7   0   6        0.79        2.86      0.86 o 
  -6   0   6        3.84        2.40      0.80 o 
  -5   0   6       64.62       65.52      1.80 o 
  -4   0   6       95.50       87.29      2.60 o 
  -3   0   6      486.14      471.49      7.80 o 
  -2   0   6      513.37      563.21      5.13 o 
  -1   0   6       45.47       30.45      1.10 o 
   0   0   6     2645.21     3201.27     21.33 o 
   1   0   6       66.78       45.74      1.19 o 
   2   0   6      100.87      106.61      1.91 o 
   3   0   6        6.27        8.28      0.73 o 
   4   0   6       43.43       45.78      2.16 o 
   5   0   6      122.31      125.86      2.40 o 
   6   0   6        0.37        1.73      0.55 o 
   7   0   6        2.14        3.57      0.63 o 
   8   0   6        0.00        0.67      0.65 o 
  -8   1   6        6.58        8.40      1.14 o 
  -7   1   6        5.88        8.15      1.08 o 
  -6   1   6        2.94        4.99      0.95 o 
  -5   1   6       43.10       37.45      1.63 o 
  -4   1   6      172.56      176.95      2.56 o 
  -3   1   6      130.12      121.50      3.53 o 
  -2   1   6      202.25      208.27      2.62 o 
  -1   1   6     1563.18     1769.92     10.28 o 
   0   1   6     3957.34     4508.76     23.97 o 
   1   1   6       12.34        6.50      0.41 o 
   2   1   6        1.24        2.21      0.24 o 
   3   1   6      314.39      311.99      2.49 o 
   4   1   6      106.27       95.96      2.62 o 
   5   1   6      197.91      187.50      7.37 o 
   6   1   6        0.01        2.56      0.56 o 
   7   1   6        0.00       -0.70      0.56 o 
   8   1   6        0.05        2.71      0.73 o 
  -8   2   6       19.39       27.11      1.96 o 
  -7   2   6        3.60        2.46      0.97 o 
  -6   2   6       55.44       53.40      2.15 o 
  -5   2   6       69.30       64.79      1.59 o 
  -4   2   6       78.38       69.40      1.80 o 
  -3   2   6      587.25      624.01      5.58 o 
  -2   2   6     2122.76     2387.30     23.93 o 
  -1   2   6     2035.32     2306.92     12.97 o 
   0   2   6      242.83      250.86      3.68 o 
   1   2   6       73.76       75.20      1.08 o 
   2   2   6       75.86       57.09      0.91 o 
   3   2   6        4.03        4.81      0.86 o 
   4   2   6       10.36       10.69      0.84 o 
   5   2   6       65.17       48.70      1.49 o 
   6   2   6       28.88       26.38      1.35 o 
   7   2   6       25.48       18.47      1.85 o 
   8   2   6        6.77       11.07      1.38 o 
  -8   3   6        3.14        5.75      0.88 o 
  -7   3   6        0.56        1.61      0.71 o 
  -6   3   6        3.89        5.76      0.75 o 
  -5   3   6      233.80      225.06      7.50 o 
  -4   3   6       32.03       32.03      1.27 o 
  -3   3   6       82.08      104.72      1.53 o 
  -2   3   6       11.32        4.71      0.43 o 
  -1   3   6      341.05      379.83      3.02 o 
   0   3   6      426.30      451.84      3.35 o 
   1   3   6       99.96       81.02      1.14 o 
   2   3   6       30.28       34.86      0.75 o 
   3   3   6      221.34      222.11      2.12 o 
   4   3   6        0.00        0.94      0.30 o 
   5   3   6       15.75       16.82      1.30 o 
   6   3   6      567.79      467.36      7.38 o 
   7   3   6       56.18       42.75      2.62 o 
   8   3   6       70.23       63.80      2.75 o 
  -8   4   6       14.63       19.02      1.66 o 
  -7   4   6       62.53       55.40      2.24 o 
  -6   4   6        3.62        3.31      0.63 o 
  -5   4   6       91.57       85.42      1.90 o 
  -4   4   6        0.34        0.83      0.37 o 
  -3   4   6        7.00        4.92      0.47 o 
  -2   4   6      734.92      723.07      4.95 o 
  -1   4   6      640.28      680.91      5.38 o 
   0   4   6        0.00        0.29      0.24 o 
   1   4   6      414.37      485.80      5.43 o 
   2   4   6      540.32      542.26      3.89 o 
   3   4   6      399.16      437.65      3.40 o 
   4   4   6      137.43      138.00      1.69 o 
   5   4   6       24.01       25.50      1.16 o 
   6   4   6      635.22      511.96      7.85 o 
   7   4   6       13.80       11.65      1.57 o 
   8   4   6        3.71        4.02      1.27 o 
  -7   5   6      131.14      124.45      3.41 o 
  -6   5   6      103.29      102.66      2.20 o 
  -5   5   6      139.47      130.39      4.44 o 
  -4   5   6      109.64      101.40      1.59 o 
  -3   5   6       87.39       79.38      1.28 o 
  -2   5   6      890.56      887.30      5.81 o 
  -1   5   6        0.13        5.19      0.69 o 
   0   5   6      536.75      636.87      4.32 o 
   1   5   6     2178.46     2400.65     13.31 o 
   2   5   6       27.10       37.48      1.04 o 
   3   5   6        3.30        6.51      0.58 o 
   4   5   6        1.88        3.98      0.45 o 
   5   5   6        1.79        2.58      0.42 o 
   6   5   6       17.39       17.16      1.83 o 
   7   5   6        6.48        3.41      1.20 o 
   8   5   6        0.72        0.49      0.90 o 
  -7   6   6       27.26       29.15      2.45 o 
  -6   6   6      480.15      468.34      7.48 o 
  -5   6   6       42.82       48.14      2.46 o 
  -4   6   6        0.75        2.72      0.42 o 
  -3   6   6      175.06      173.97      3.31 o 
  -2   6   6       12.21        9.74      0.81 o 
  -1   6   6     1233.88     1432.12      9.09 o 
   0   6   6       34.43       52.99      0.91 o 
   1   6   6     1903.62     2030.95     13.75 o 
   2   6   6        0.28        5.19      0.42 o 
   3   6   6      165.54      170.94      1.90 o 
   4   6   6      102.35      104.91      1.51 o 
   5   6   6        0.88        2.33      0.55 o 
   6   6   6       19.06       18.50      1.79 o 
   7   6   6       14.32       16.86      1.87 o 
   8   6   6        4.35        9.71      1.66 o 
  -7   7   6        9.36        5.48      1.38 o 
  -6   7   6      203.83      191.49      5.46 o 
  -5   7   6        0.36        0.10      1.89 o 
  -4   7   6      137.75      122.06      2.51 o 
  -3   7   6       29.78       28.06      1.39 o 
  -2   7   6      332.77      365.89      3.62 o 
  -1   7   6      538.86      605.17      5.97 o 
   0   7   6      851.94     1015.45      6.31 o 
   1   7   6      340.66      335.94      4.63 o 
   2   7   6       11.27        5.27      0.78 o 
   3   7   6      825.49      805.35      5.59 o 
   4   7   6        7.64       11.70      0.65 o 
   5   7   6       77.59       59.20      1.57 o 
   6   7   6        8.10       17.06      1.15 o 
   7   7   6       33.11       36.66      2.56 o 
   8   7   6        1.15        1.28      1.08 o 
  -7   8   6        1.25       -0.30      0.97 o 
  -6   8   6       21.71       22.28      1.50 o 
  -5   8   6       24.53       29.35      1.64 o 
  -4   8   6       20.37       23.46      1.45 o 
  -3   8   6       34.90       45.73      1.57 o 
  -2   8   6       39.47       33.83      1.48 o 
  -1   8   6      645.04      691.44      6.72 o 
   0   8   6        9.03       12.48      0.47 o 
   1   8   6      999.60     1009.42      6.36 o 
   2   8   6        1.22        2.32      0.34 o 
   3   8   6       23.26       24.76      1.32 o 
   4   8   6       11.13       11.65      0.91 o 
   5   8   6        4.31        2.88      1.35 o 
   6   8   6       17.63       23.34      1.35 o 
   7   8   6        0.55       -1.42      0.95 o 
   8   8   6        0.24       -0.55      1.05 o 
  -6   9   6       10.72       14.03      1.26 o 
  -5   9   6      122.73      136.38      3.72 o 
  -4   9   6        5.38        6.04      0.89 o 
  -3   9   6       12.24       15.45      1.19 o 
  -2   9   6      295.24      288.96      4.05 o 
  -1   9   6       21.52       32.26      1.48 o 
   0   9   6       39.45       57.51      1.63 o 
   1   9   6      142.73      129.85      2.35 o 
   2   9   6      110.15      101.91      1.42 o 
   3   9   6        0.42        1.03      0.50 o 
   4   9   6        4.26        5.52      0.70 o 
   5   9   6       42.53       53.37      2.49 o 
   6   9   6        0.04       -0.48      0.83 o 
   7   9   6        5.25        6.55      2.09 o 
   8   9   6        0.12        5.93      1.16 o 
  -6  10   6        4.92        4.62      1.38 o 
  -5  10   6       57.26       66.16      2.84 o 
  -4  10   6       29.43       36.38      2.21 o 
  -3  10   6        9.65       11.04      1.11 o 
  -2  10   6        7.18       16.43      1.22 o 
  -1  10   6      348.16      331.61      4.42 o 
   0  10   6       22.36       27.40      1.42 o 
   1  10   6      809.87      742.11      7.22 o 
   2  10   6       11.11       13.62      0.97 o 
   3  10   6      309.72      302.61      5.98 o 
   4  10   6       29.82       35.07      1.44 o 
   5  10   6        0.15        0.87      1.00 o 
   6  10   6       78.01       72.72      2.05 o 
   7  10   6        9.23       11.02      2.35 o 
  -6  11   6        7.49        8.82      1.68 o 
  -5  11   6       11.42       11.29      1.23 o 
  -4  11   6       54.80       56.75      2.25 o 
  -3  11   6      107.06      110.25      2.68 o 
  -2  11   6        4.09        2.55      1.10 o 
  -1  11   6      636.31      555.28      6.39 o 
   0  11   6       12.88       16.36      1.85 o 
   1  11   6      308.24      293.10      4.06 o 
   2  11   6      151.77      148.95      4.51 o 
   3  11   6      457.03      426.80      7.70 o 
   4  11   6        8.44       13.48      1.64 o 
   5  11   6        4.13        4.44      1.29 o 
   6  11   6        0.54        1.68      0.90 o 
   7  11   6       28.10       38.36      1.84 o 
  -5  12   6       45.37       51.78      3.61 o 
  -4  12   6        2.52        3.97      1.01 o 
  -3  12   6       24.14       23.39      1.60 o 
  -2  12   6        8.95        6.64      0.98 o 
  -1  12   6      246.71      252.18      7.55 o 
   0  12   6        7.90        6.47      0.90 o 
   1  12   6      390.58      370.97      6.00 o 
   2  12   6       16.22       21.29      1.29 o 
   3  12   6        3.25        4.32      1.16 o 
   4  12   6      303.50      290.04      6.52 o 
   5  12   6      132.73      153.07      4.67 o 
   6  12   6       17.87       25.50      2.28 o 
  -4  13   6       11.31       16.02      1.98 o 
  -3  13   6       57.82       64.21      2.46 o 
  -2  13   6        4.35        8.14      1.26 o 
  -1  13   6      292.79      262.48      4.28 o 
   0  13   6       12.34       13.36      2.65 o 
   1  13   6      383.39      358.32      5.00 o 
   2  13   6       85.05       80.11      3.40 o 
   3  13   6      149.37      144.40      4.52 o 
   4  13   6      109.30      121.46      4.11 o 
   5  13   6       12.08       22.54      2.17 o 
   6  13   6       12.46       15.15      1.87 o 
  -3  14   6       26.97       19.58      1.54 o 
  -2  14   6       10.32       10.71      1.10 o 
  -1  14   6       26.42       23.94      3.36 o 
   0  14   6        1.16        5.15      0.82 o 
   1  14   6       32.67       30.58      1.73 o 
   2  14   6        4.34        5.60      1.51 o 
   3  14   6        5.17       14.06      1.72 o 
   4  14   6        0.23        3.56      1.03 o 
   5  14   6        6.98        9.19      1.57 o 
  -2  15   6        5.36        7.01      1.74 o 
  -1  15   6       35.79       46.19      2.21 o 
   0  15   6       16.40       17.42      1.38 o 
   1  15   6        9.64        7.61      1.59 o 
   2  15   6       32.63       31.34      3.01 o 
   3  15   6       80.73       88.14      3.83 o 
   4  15   6       11.38       14.70      1.74 o 
   1  16   6       44.92       55.13      3.61 o 
   2  16   6        0.25        5.17      1.51 o 
  -3  -9   7        0.03        4.26      1.18 o 
  -2  -9   7       15.59       20.05      1.94 o 
   0  -9   7        1.54        5.14      0.93 o 
   1  -9   7        9.02        7.79      1.10 o 
   2  -9   7       28.77       32.52      2.73 o 
  -4  -8   7       11.48       18.19      1.94 o 
  -3  -8   7        0.70        4.14      1.14 o 
  -2  -8   7       12.50        6.33      1.31 o 
  -1  -8   7        0.13        5.48      1.46 o 
   0  -8   7       52.45       56.04      3.67 o 
   1  -8   7        1.63        3.26      0.95 o 
   2  -8   7       30.85       31.03      2.58 o 
   3  -8   7        0.03        1.22      0.93 o 
  -5  -7   7        1.01       -1.52      1.01 o 
  -4  -7   7       45.21       58.35      3.21 o 
  -3  -7   7       62.22       64.56      3.23 o 
  -2  -7   7       35.17       34.78      2.34 o 
  -1  -7   7       86.23       75.96      6.08 o 
   0  -7   7        0.38        0.23      0.53 o 
   1  -7   7       12.11       21.79      1.34 o 
   2  -7   7       10.39       12.47      1.33 o 
   3  -7   7        0.05       -1.06      0.71 o 
   4  -7   7       37.14       33.65      2.78 o 
  -6  -6   7        4.20        8.28      1.48 o 
  -5  -6   7        6.09        7.61      1.38 o 
  -4  -6   7       15.82       19.05      2.00 o 
  -3  -6   7       39.85       46.28      2.78 o 
  -2  -6   7       17.49       17.33      1.20 o 
  -1  -6   7        2.35        1.49      0.85 o 
   0  -6   7        1.26        5.05      0.97 o 
   1  -6   7       76.43       76.03      1.97 o 
   2  -6   7      291.94      285.61      5.92 o 
   3  -6   7       25.19       33.87      2.88 o 
   4  -6   7       40.96       42.93      2.21 o 
   5  -6   7       11.02       18.29      2.13 o 
  -6  -5   7        1.34        2.62      1.16 o 
  -5  -5   7       40.84       44.76      2.86 o 
  -4  -5   7       23.02       27.05      2.26 o 
  -3  -5   7      117.67      104.78      3.38 o 
  -2  -5   7       20.20       22.82      1.32 o 
  -1  -5   7      203.99      217.64      3.33 o 
   0  -5   7       72.17       82.22      2.02 o 
   1  -5   7        7.24        8.80      0.91 o 
   2  -5   7      112.92      119.44      2.49 o 
   3  -5   7        7.66        7.32      0.80 o 
   4  -5   7       15.50       17.04      1.70 o 
   5  -5   7        3.80        8.88      1.33 o 
   6  -5   7        0.06        4.32      0.71 o 
  -7  -4   7        0.87        4.96      1.10 o 
  -6  -4   7        6.23       10.86      1.61 o 
  -5  -4   7       42.99       50.54      2.93 o 
  -4  -4   7      173.37      193.93      4.67 o 
  -3  -4   7      493.96      497.13      6.41 o 
  -2  -4   7       34.40       41.22      1.57 o 
  -1  -4   7      420.85      419.19      4.80 o 
   0  -4   7      219.03      237.46      5.42 o 
   1  -4   7       25.55       29.61      1.42 o 
   2  -4   7       72.97       63.20      1.72 o 
   3  -4   7       60.33       55.33      1.92 o 
   4  -4   7      109.04      114.47      2.51 o 
   5  -4   7        2.77        2.75      0.68 o 
   6  -4   7        7.19        7.68      0.93 o 
  -7  -3   7        2.16        8.06      1.16 o 
  -6  -3   7       99.90      100.01      3.49 o 
  -5  -3   7      210.49      200.80      4.80 o 
  -4  -3   7      247.92      261.29      5.38 o 
  -3  -3   7     2490.95     2523.29     24.06 o 
  -2  -3   7      234.33      234.87      3.26 o 
  -1  -3   7        1.62        2.74      0.54 o 
   0  -3   7        7.28        6.42      0.70 o 
   1  -3   7        0.88        5.14      0.86 o 
   2  -3   7        0.01        0.22      0.73 o 
   3  -3   7       73.69       69.18      1.83 o 
   4  -3   7       16.92       16.52      1.16 o 
   5  -3   7        0.34        2.39      0.60 o 
   6  -3   7       39.90       43.18      1.92 o 
   7  -3   7        0.27        0.52      0.60 o 
  -7  -2   7       14.79       18.62      1.76 o 
  -6  -2   7       31.66       32.34      2.32 o 
  -5  -2   7       82.73       77.01      2.71 o 
  -4  -2   7      127.62      132.17      3.61 o 
  -3  -2   7        9.62        8.28      0.79 o 
  -2  -2   7      112.22      117.65      2.30 o 
  -1  -2   7      132.42      125.06      2.22 o 
   0  -2   7      111.84       96.88      1.96 o 
   1  -2   7        4.77        4.23      0.61 o 
   2  -2   7       14.33       21.79      1.18 o 
   3  -2   7       20.17       29.74      1.41 o 
   4  -2   7      142.28      120.48      2.44 o 
   5  -2   7       14.81       15.04      1.11 o 
   6  -2   7        0.00       -1.10      0.82 o 
   7  -2   7       11.57       12.45      1.06 o 
  -8  -1   7       11.05       16.70      1.66 o 
  -7  -1   7        0.19        1.13      0.77 o 
  -6  -1   7       12.05       10.25      1.27 o 
  -5  -1   7       73.44       74.12      2.62 o 
  -4  -1   7      100.62       98.96      2.14 o 
  -3  -1   7       15.68       19.58      1.90 o 
  -2  -1   7       17.67       14.88      1.53 o 
  -1  -1   7      166.05      136.14      2.26 o 
   0  -1   7      164.01      179.73      2.69 o 
   1  -1   7      376.17      343.31      3.96 o 
   2  -1   7       10.62       11.79      0.90 o 
   3  -1   7        0.01        2.62      0.55 o 
   4  -1   7       37.74       35.71      1.52 o 
   5  -1   7      110.11       90.01      3.26 o 
   6  -1   7        1.89        2.84      0.55 o 
   7  -1   7        1.16        3.46      0.69 o 
  -8   0   7       19.42       12.41      1.25 o 
  -7   0   7        3.84        5.26      0.90 o 
  -6   0   7       42.93       45.21      2.52 o 
  -5   0   7        0.17        1.98      0.52 o 
  -4   0   7        7.79       11.10      0.81 o 
  -3   0   7        0.39        0.72      0.35 o 
  -2   0   7     1247.19     1323.89     10.19 o 
  -1   0   7       87.36       66.47      1.52 o 
   0   0   7      169.66      185.15      2.61 o 
   1   0   7      299.22      297.72      5.72 o 
   2   0   7       25.96       24.25      1.18 o 
   3   0   7       12.57       14.91      0.95 o 
   4   0   7      285.90      267.02      7.13 o 
   5   0   7       20.35       15.89      2.10 o 
   6   0   7       32.61       30.25      1.56 o 
   7   0   7        8.55       12.47      2.20 o 
   8   0   7        0.75        7.70      1.14 o 
  -8   1   7        4.69        6.85      1.05 o 
  -7   1   7       10.53       11.84      1.38 o 
  -6   1   7        4.30       10.04      1.10 o 
  -5   1   7        4.38        7.92      0.75 o 
  -4   1   7       77.58       85.65      2.52 o 
  -3   1   7      177.43      174.59      2.59 o 
  -2   1   7      288.07      269.18      3.54 o 
  -1   1   7      597.71      595.95      4.44 o 
   0   1   7      324.78      333.39      2.90 o 
   1   1   7       78.51      111.09      1.45 o 
   2   1   7      723.86      731.49      7.84 o 
   3   1   7        3.95        5.03      0.62 o 
   4   1   7        0.13        1.10      0.44 o 
   5   1   7        1.52        2.66      0.58 o 
   6   1   7        5.56        6.94      0.84 o 
   7   1   7        0.98        4.44      0.84 o 
   8   1   7        0.02        0.82      0.77 o 
  -8   2   7        0.13        0.79      0.71 o 
  -7   2   7       51.67       53.49      2.71 o 
  -6   2   7       14.01       14.60      1.42 o 
  -5   2   7        7.59        7.83      1.09 o 
  -4   2   7        2.38        2.21      0.89 o 
  -3   2   7        5.50        1.26      0.34 o 
  -2   2   7      613.82      582.23      4.43 o 
  -1   2   7     1239.96     1310.43      8.11 o 
   0   2   7        0.01        1.92      0.33 o 
   1   2   7       52.34       38.05      0.83 o 
   2   2   7       58.57       71.21      3.11 o 
   3   2   7       58.26       49.98      0.88 o 
   4   2   7       17.97       21.63      1.49 o 
   5   2   7        0.41       -0.47      0.41 o 
   6   2   7       13.37       14.48      1.04 o 
   7   2   7       27.02       19.26      1.76 o 
   8   2   7        0.11        2.25      0.73 o 
  -8   3   7        7.60       10.19      1.27 o 
  -7   3   7       13.11       18.53      1.68 o 
  -6   3   7       66.64       73.13      1.87 o 
  -5   3   7        0.28        2.76      0.57 o 
  -4   3   7        1.63        3.23      0.44 o 
  -3   3   7       16.99       19.06      1.27 o 
  -2   3   7       30.65       32.47      0.88 o 
  -1   3   7        2.42        6.00      0.53 o 
   0   3   7      261.90      302.47      5.33 o 
   1   3   7      202.46      185.16      3.81 o 
   2   3   7       26.41       30.98      0.80 o 
   3   3   7      154.08      162.73      2.93 o 
   4   3   7      112.92       88.57      1.83 o 
   5   3   7        1.65        0.92      0.47 o 
   6   3   7       10.35        9.46      0.89 o 
   7   3   7       10.42       13.51      1.55 o 
   8   3   7        0.10        5.35      0.95 o 
  -8   4   7        6.50        9.55      1.16 o 
  -7   4   7        0.63        3.32      0.82 o 
  -6   4   7       64.76       53.06      1.60 o 
  -5   4   7       27.24       29.51      1.71 o 
  -4   4   7       13.38       10.72      0.70 o 
  -3   4   7       38.48       32.29      1.01 o 
  -2   4   7      475.45      489.76      8.60 o 
  -1   4   7       68.24       72.04      1.17 o 
   0   4   7      107.72       90.51      1.31 o 
   1   4   7      105.76      105.99      1.41 o 
   2   4   7      631.25      621.32      4.43 o 
   3   4   7        1.31        2.17      0.34 o 
   4   4   7      125.77       95.81      2.58 o 
   5   4   7       29.85       31.69      1.34 o 
   6   4   7       33.63       26.35      2.09 o 
   7   4   7        9.87       18.22      1.83 o 
   8   4   7        2.96        4.81      1.18 o 
  -7   5   7        7.31       12.69      1.27 o 
  -6   5   7       37.94       42.22      2.35 o 
  -5   5   7      322.19      296.69      3.20 o 
  -4   5   7       27.60       24.70      0.98 o 
  -3   5   7       75.64       83.52      1.41 o 
  -2   5   7       53.01       53.93      1.44 o 
  -1   5   7       42.12       46.10      0.93 o 
   0   5   7      336.32      323.72      2.79 o 
   1   5   7      145.04      140.34      1.66 o 
   2   5   7        0.52        0.98      0.30 o 
   3   5   7      342.32      308.74      2.80 o 
   4   5   7        4.96        5.82      0.47 o 
   5   5   7      264.87      256.09      8.51 o 
   6   5   7        0.23        0.61      0.84 o 
   7   5   7        6.31        6.45      1.23 o 
   8   5   7        1.39        7.70      1.31 o 
  -7   6   7       15.57       11.62      1.85 o 
  -6   6   7        2.70        2.85      0.80 o 
  -5   6   7      254.51      252.82      3.72 o 
  -4   6   7        5.74        6.45      0.71 o 
  -3   6   7       62.97       46.71      1.02 o 
  -2   6   7       19.97       21.81      1.38 o 
  -1   6   7       43.64       36.81      0.81 o 
   0   6   7     1048.83     1096.86      6.91 o 
   1   6   7      386.61      418.22      3.33 o 
   2   6   7       16.19       18.45      0.74 o 
   3   6   7      336.61      361.52      3.15 o 
   4   6   7        0.20        1.44      0.47 o 
   5   6   7        9.89       13.15      0.92 o 
   6   6   7       88.77       78.80      2.82 o 
   7   6   7        0.12        0.70      0.95 o 
   8   6   7        3.56        6.39      1.31 o 
  -7   7   7       25.78       19.84      2.22 o 
  -6   7   7        1.42        4.49      0.95 o 
  -5   7   7        2.98        3.15      0.87 o 
  -4   7   7      118.27      115.00      2.72 o 
  -3   7   7      123.95      111.07      2.36 o 
  -2   7   7       22.59       21.66      0.78 o 
  -1   7   7      127.05      123.71      1.51 o 
   0   7   7        3.76        2.62      0.36 o 
   1   7   7      310.52      378.33      3.65 o 
   2   7   7        4.60        4.64      0.47 o 
   3   7   7     1028.84     1013.22      9.30 o 
   4   7   7       72.38       72.87      1.29 o 
   5   7   7        3.04        4.55      0.65 o 
   6   7   7       16.49       15.24      1.59 o 
   7   7   7        0.95        4.87      1.14 o 
   8   7   7        0.42        2.10      1.05 o 
  -7   8   7        0.63       -1.29      0.86 o 
  -6   8   7        2.20        2.79      1.12 o 
  -5   8   7       25.13       23.63      1.56 o 
  -4   8   7      131.98      119.13      2.64 o 
  -3   8   7       12.27       16.18      1.22 o 
  -2   8   7      249.52      266.67      3.79 o 
  -1   8   7        5.66        9.47      0.90 o 
   0   8   7       13.78       10.45      0.88 o 
   1   8   7      221.48      258.85      2.78 o 
   2   8   7     1087.34     1145.02      9.93 o 
   3   8   7        4.37        4.92      0.48 o 
   4   8   7        4.77        4.23      1.33 o 
   5   8   7       75.03       75.27      1.82 o 
   6   8   7       58.40       55.44      2.20 o 
   7   8   7        0.14        1.55      0.90 o 
   8   8   7        0.48        3.59      1.25 o 
  -6   9   7        1.94        2.42      0.85 o 
  -5   9   7        2.06        1.02      0.96 o 
  -4   9   7       16.77       12.16      1.67 o 
  -3   9   7        0.04        0.86      0.63 o 
  -2   9   7        9.02        4.94      0.83 o 
  -1   9   7        3.47       12.09      1.04 o 
   0   9   7       83.47       77.97      1.87 o 
   1   9   7      259.37      217.33      3.20 o 
   2   9   7        0.00        1.17      0.32 o 
   3   9   7      197.03      173.19      2.07 o 
   4   9   7       36.09       31.73      2.20 o 
   5   9   7       27.85       28.81      3.29 o 
   6   9   7        1.02        1.96      0.70 o 
   7   9   7       19.19       17.10      1.87 o 
   8   9   7        7.46       13.36      1.72 o 
  -6  10   7        0.57        6.84      1.06 o 
  -5  10   7        1.16        2.81      0.83 o 
  -4  10   7       54.32       62.85      2.07 o 
  -3  10   7        0.12        1.15      0.59 o 
  -2  10   7        4.07        4.90      1.42 o 
  -1  10   7        5.72       12.45      1.29 o 
   0  10   7      265.17      261.89      3.77 o 
   1  10   7        6.99        7.71      0.85 o 
   2  10   7       98.03       92.54      2.03 o 
   3  10   7      118.17      109.94      3.20 o 
   4  10   7       67.75       70.38      2.96 o 
   5  10   7       57.34       57.41      2.21 o 
   6  10   7        4.52        9.81      1.00 o 
   7  10   7       28.78       32.22      2.50 o 
  -5  11   7        0.30       -1.34      1.18 o 
  -4  11   7        6.09        4.18      1.62 o 
  -3  11   7       83.95       83.71      2.33 o 
  -2  11   7        0.93        0.27      0.72 o 
  -1  11   7       72.62       63.26      2.57 o 
   0  11   7       13.52       20.40      2.27 o 
   1  11   7       71.28       65.84      3.04 o 
   2  11   7        4.89        5.62      0.89 o 
   3  11   7      538.16      495.20      8.37 o 
   4  11   7       12.06       15.06      1.74 o 
   5  11   7      139.57      119.93      3.96 o 
   6  11   7       34.42       44.92      3.25 o 
   7  11   7        1.15        4.16      0.86 o 
  -5  12   7        6.67        4.86      0.83 o 
  -4  12   7        2.97        4.10      1.94 o 
  -3  12   7       59.31       64.55      2.46 o 
  -2  12   7      307.73      262.77      9.42 o 
  -1  12   7        0.60        2.02      1.12 o 
   0  12   7       45.22       45.72      3.98 o 
   1  12   7      456.24      422.67      5.32 o 
   2  12   7      118.11      109.47      3.44 o 
   3  12   7      233.94      227.61      5.51 o 
   4  12   7      189.81      201.50      5.34 o 
   5  12   7      161.34      157.75      4.69 o 
   6  12   7       29.77       35.99      2.73 o 
  -4  13   7       33.98       27.25      3.92 o 
  -3  13   7        0.06        7.34      0.94 o 
  -2  13   7       16.54       11.87      1.27 o 
  -1  13   7       94.27       96.15      2.53 o 
   0  13   7       41.78       46.53      1.85 o 
   1  13   7      113.94      112.65      3.60 o 
   2  13   7       76.05       74.15      3.12 o 
   3  13   7       47.09       47.16      3.03 o 
   4  13   7       54.30       64.44      2.99 o 
   5  13   7       12.12       11.68      1.76 o 
   6  13   7        6.01        3.04      1.12 o 
  -3  14   7       21.43       26.63      3.38 o 
  -2  14   7        2.27        2.34      1.27 o 
  -1  14   7       18.99       22.25      1.62 o 
   0  14   7        4.44        2.73      0.75 o 
   1  14   7       70.42       64.24      2.96 o 
   2  14   7       41.29       36.21      2.95 o 
   3  14   7      219.32      199.83      5.46 o 
   4  14   7       19.76       24.80      2.41 o 
   5  14   7       20.26       24.77      2.34 o 
  -2  15   7        0.74        6.31      0.87 o 
  -1  15   7        1.09        4.63      0.81 o 
   0  15   7       21.38       23.90      1.62 o 
   1  15   7       18.05       23.12      2.39 o 
   2  15   7        2.09        0.64      1.27 o 
   3  15   7        9.20        7.70      1.36 o 
   4  15   7        0.16        0.79      1.08 o 
   0  16   7        4.06        4.89      0.84 o 
   1  16   7        0.75        4.17      1.40 o 
   2  16   7        2.22        5.45      1.40 o 
  -3  -8   8       11.36        8.88      1.61 o 
  -2  -8   8       11.42       20.78      1.98 o 
  -1  -8   8       13.66       19.01      1.38 o 
   0  -8   8        1.04        4.40      0.74 o 
   1  -8   8       26.09       34.11      2.67 o 
   2  -8   8        1.25        0.27      0.90 o 
  -4  -7   8       20.19       34.23      2.71 o 
  -3  -7   8        0.03        0.09      1.08 o 
  -1  -7   8       26.33       27.47      1.63 o 
   0  -7   8        0.75        1.37      0.61 o 
   1  -7   8        8.68        9.38      2.26 o 
   2  -7   8        0.99        3.30      0.64 o 
   3  -7   8       13.39       17.56      2.00 o 
  -5  -6   8        0.36        0.21      1.05 o 
  -4  -6   8        0.01        2.40      1.12 o 
  -3  -6   8        4.29        5.17      1.33 o 
  -2  -6   8       27.45       35.58      1.70 o 
  -1  -6   8       22.45       28.90      1.56 o 
   0  -6   8        1.55        4.44      0.71 o 
   1  -6   8       13.29       15.97      1.64 o 
   2  -6   8      148.12      150.47      2.99 o 
   3  -6   8      197.69      202.11      3.60 o 
   4  -6   8        0.32        3.00      0.68 o 
  -6  -5   8        8.34       12.44      1.57 o 
  -5  -5   8        0.36        0.88      1.08 o 
  -4  -5   8        1.46        5.08      1.14 o 
  -3  -5   8       33.71       40.62      2.69 o 
  -2  -5   8       88.35       83.11      2.39 o 
  -1  -5   8       65.21       57.06      1.72 o 
   0  -5   8       48.97       58.85      1.83 o 
   1  -5   8       89.03       86.64      2.23 o 
   2  -5   8        7.59        8.52      1.68 o 
   3  -5   8       87.10       85.05      2.40 o 
   4  -5   8       28.22       31.51      5.78 o 
   5  -5   8        0.30        1.57      0.74 o 
  -6  -4   8        3.79        6.27      1.40 o 
  -5  -4   8        1.55        7.58      1.16 o 
  -4  -4   8       18.03       13.78      1.76 o 
  -3  -4   8        7.27        9.58      1.48 o 
  -2  -4   8        8.37        3.79      0.73 o 
  -1  -4   8      116.42      106.08      3.50 o 
   0  -4   8      219.56      198.61      5.37 o 
   1  -4   8      654.75      688.69      7.06 o 
   2  -4   8       17.86       27.27      3.24 o 
   3  -4   8        2.83        2.79      0.70 o 
   4  -4   8       38.46       39.85      3.86 o 
   5  -4   8        0.60        2.19      0.71 o 
   6  -4   8        7.31        7.72      0.83 o 
  -7  -3   8        1.12        6.54      0.99 o 
  -6  -3   8        9.18        7.88      1.36 o 
  -5  -3   8       28.31       40.31      2.78 o 
  -4  -3   8        9.53       14.12      1.68 o 
  -3  -3   8        7.23        5.18      1.63 o 
  -2  -3   8        0.84        3.75      1.07 o 
  -1  -3   8       38.47       42.64      1.68 o 
   0  -3   8      366.48      358.76      4.49 o 
   1  -3   8       53.83       50.32      1.67 o 
   2  -3   8        5.99       10.25      1.23 o 
   3  -3   8        0.43        2.04      0.55 o 
   4  -3   8        4.25        4.98      0.72 o 
   5  -3   8        1.72        5.01      1.46 o 
   6  -3   8        8.81       12.29      1.11 o 
  -7  -2   8        7.12       14.48      1.53 o 
  -6  -2   8        0.81        3.86      0.88 o 
  -5  -2   8        1.42        0.64      0.71 o 
  -4  -2   8       49.08       58.05      2.90 o 
  -3  -2   8        9.00        7.44      0.84 o 
  -2  -2   8      179.92      159.20      4.80 o 
  -1  -2   8      536.48      520.98      5.52 o 
   0  -2   8        0.32        0.34      0.45 o 
   1  -2   8        1.72        6.16      0.76 o 
   2  -2   8       65.36       74.32      1.92 o 
   3  -2   8       61.47       68.52      2.43 o 
   4  -2   8        2.38        5.35      0.75 o 
   5  -2   8       65.90       56.73      1.80 o 
   6  -2   8        4.64        6.12      0.80 o 
   7  -2   8        2.08        2.01      0.60 o 
  -7  -1   8        0.81        1.46      0.75 o 
  -6  -1   8       23.34       27.63      2.04 o 
  -5  -1   8        0.15        0.94      0.75 o 
  -4  -1   8       69.87       72.78      1.79 o 
  -3  -1   8        3.90        2.83      0.55 o 
  -2  -1   8       10.90       10.54      0.86 o 
  -1  -1   8        0.81        1.48      0.49 o 
   0  -1   8      421.15      424.16      4.73 o 
   1  -1   8        0.21        1.53      0.48 o 
   2  -1   8       35.97       29.80      1.82 o 
   3  -1   8       43.72       41.19      1.68 o 
   4  -1   8        1.35        4.02      0.71 o 
   5  -1   8       44.03       37.86      2.05 o 
   6  -1   8        3.34        3.05      0.61 o 
   7  -1   8        2.30        1.59      0.61 o 
  -7   0   8        0.35        3.53      0.75 o 
  -6   0   8       46.54       44.36      2.60 o 
  -5   0   8        0.04        1.13      0.65 o 
  -4   0   8       28.93       33.30      1.40 o 
  -3   0   8       18.30       21.09      1.89 o 
  -2   0   8       79.42       89.14      1.89 o 
  -1   0   8       11.31        6.91      0.75 o 
   0   0   8        6.85        9.75      1.06 o 
   1   0   8      134.29      128.18      2.30 o 
   2   0   8      140.61      144.01      2.51 o 
   3   0   8       80.18       71.07      2.70 o 
   4   0   8        2.72        2.18      0.72 o 
   5   0   8       25.80       25.41      1.46 o 
   6   0   8       21.72       19.08      1.96 o 
   7   0   8        1.68        3.43      1.01 o 
  -7   1   8       13.06       12.78      1.38 o 
  -6   1   8       17.39       24.31      1.89 o 
  -5   1   8       18.96       22.05      1.26 o 
  -4   1   8        0.24        0.21      0.36 o 
  -3   1   8       35.02       33.51      1.25 o 
  -2   1   8        2.69        3.24      0.82 o 
  -1   1   8      119.13      130.57      2.24 o 
   0   1   8      300.62      298.40      3.60 o 
   1   1   8        7.96        8.96      0.56 o 
   2   1   8       51.29       52.27      2.01 o 
   3   1   8      181.16      175.84      2.84 o 
   4   1   8        4.99        7.68      1.52 o 
   5   1   8        4.20        6.06      0.81 o 
   6   1   8       24.69       18.56      1.25 o 
   7   1   8        3.38        6.68      0.69 o 
  -7   2   8       18.46       19.44      1.71 o 
  -6   2   8        2.67        5.66      1.01 o 
  -5   2   8       26.43       28.03      2.79 o 
  -4   2   8       48.81       47.52      1.94 o 
  -3   2   8        2.82        3.98      0.56 o 
  -2   2   8        0.77        2.19      0.39 o 
  -1   2   8       11.78        9.32      1.22 o 
   0   2   8       72.29       73.44      1.44 o 
   1   2   8      920.86      905.24      6.09 o 
   2   2   8       63.23       66.03      1.13 o 
   3   2   8      205.00      204.37      4.46 o 
   4   2   8       58.06       46.93      1.55 o 
   5   2   8        0.04        2.15      0.72 o 
   6   2   8        0.70        1.71      0.63 o 
   7   2   8       10.61       12.54      1.44 o 
   8   2   8        2.99        4.87      0.97 o 
  -7   3   8        9.03       10.22      1.27 o 
  -6   3   8        6.96        8.73      1.10 o 
  -5   3   8      183.73      168.43      2.79 o 
  -4   3   8      116.03      120.16      3.58 o 
  -3   3   8        2.88        1.25      0.56 o 
  -2   3   8      220.71      221.99      4.37 o 
  -1   3   8      211.92      208.15      2.80 o 
   0   3   8      542.22      653.57      4.77 o 
   1   3   8     1657.33     1632.57      9.80 o 
   2   3   8       22.98       25.47      2.99 o 
   3   3   8        5.46        8.13      0.50 o 
   4   3   8       13.10       21.23      1.25 o 
   5   3   8       33.20       32.83      1.45 o 
   6   3   8       10.99       14.40      1.54 o 
   7   3   8        9.89        9.31      1.14 o 
   8   3   8       10.82       13.48      1.57 o 
  -7   4   8        1.36        3.59      0.73 o 
  -6   4   8       39.78       45.64      1.77 o 
  -5   4   8       11.05        9.18      0.82 o 
  -4   4   8      202.83      196.42      2.45 o 
  -3   4   8       34.74       38.63      1.24 o 
  -2   4   8      372.74      376.49      3.38 o 
  -1   4   8       45.86       43.57      1.92 o 
   0   4   8       61.50       75.22      1.32 o 
   1   4   8        5.68        7.39      0.51 o 
   2   4   8       53.67       66.94      1.51 o 
   3   4   8       48.93       40.90      1.90 o 
   4   4   8       92.09       90.49      3.07 o 
   5   4   8       19.59       17.42      1.15 o 
   6   4   8       23.73       23.46      1.89 o 
   7   4   8        6.52        6.30      1.08 o 
   8   4   8       46.42       37.12      2.62 o 
  -6   5   8       72.92       71.04      1.88 o 
  -5   5   8       54.87       45.67      1.29 o 
  -4   5   8       13.46       16.89      0.90 o 
  -3   5   8        0.52        1.33      0.41 o 
  -2   5   8        1.09        1.28      0.34 o 
  -1   5   8      127.70      130.20      1.71 o 
   0   5   8       83.81       92.64      1.40 o 
   1   5   8       22.01       27.86      0.89 o 
   2   5   8       17.37       14.00      1.37 o 
   3   5   8       26.88       34.97      1.19 o 
   4   5   8        5.83        7.89      0.78 o 
   5   5   8       23.60       22.13      1.83 o 
   6   5   8       13.05       13.90      1.53 o 
   7   5   8       65.58       51.84      2.84 o 
   8   5   8       53.39       54.10      3.18 o 
  -7   6   8        9.19       10.50      1.85 o 
  -6   6   8        7.15       10.31      1.12 o 
  -5   6   8      202.83      202.69      2.64 o 
  -4   6   8      561.37      537.53      4.61 o 
  -3   6   8      118.00      134.82      1.87 o 
  -2   6   8      100.97       89.87      2.54 o 
  -1   6   8       89.36       78.49      1.30 o 
   0   6   8       44.37       47.57      1.00 o 
   1   6   8      359.59      298.21      3.37 o 
   2   6   8        5.19        7.46      0.54 o 
   3   6   8       15.94       18.94      0.80 o 
   4   6   8       21.53       24.73      0.92 o 
   5   6   8       18.78       19.42      1.14 o 
   6   6   8       28.92       25.65      2.04 o 
   7   6   8       21.99       21.72      1.91 o 
   8   6   8        8.22       11.62      1.66 o 
  -7   7   8        9.79        6.72      1.55 o 
  -6   7   8        9.25       12.27      1.23 o 
  -5   7   8      307.65      296.10      4.48 o 
  -4   7   8      700.71      678.00      7.24 o 
  -3   7   8       55.39       45.10      1.65 o 
  -2   7   8      633.01      591.23      4.59 o 
  -1   7   8        1.72        5.34      0.73 o 
   0   7   8       21.12       24.94      0.84 o 
   1   7   8       53.25       47.52      1.00 o 
   2   7   8      183.03      176.94      2.06 o 
   3   7   8       52.99       53.43      1.13 o 
   4   7   8       16.99       19.67      0.87 o 
   5   7   8      144.08      132.99      4.29 o 
   6   7   8        3.51        4.69      1.10 o 
   7   7   8        1.91        3.32      1.08 o 
   8   7   8        0.21        1.95      0.93 o 
  -7   8   8        0.30        2.63      2.57 o 
  -6   8   8        0.60        2.61      0.83 o 
  -5   8   8       16.80       16.76      1.70 o 
  -4   8   8      486.77      440.53      5.61 o 
  -3   8   8        5.58        7.80      1.81 o 
  -2   8   8        0.01        2.23      0.61 o 
  -1   8   8       37.58       47.42      1.50 o 
   0   8   8       61.51       52.95      1.02 o 
   1   8   8       44.48       44.93      1.17 o 
   2   8   8       50.16       53.40      1.10 o 
   3   8   8      267.87      262.87      3.64 o 
   4   8   8       37.28       39.49      1.03 o 
   5   8   8        2.04        3.65      0.64 o 
   6   8   8       21.36       23.85      1.98 o 
   7   8   8       25.25       27.72      2.15 o 
   8   8   8        0.13        4.81      1.18 o 
  -6   9   8        5.31        8.95      1.11 o 
  -5   9   8        1.21        1.86      1.19 o 
  -4   9   8       21.21       24.94      1.98 o 
  -3   9   8       55.80       53.48      1.92 o 
  -2   9   8       36.56       35.81      1.69 o 
  -1   9   8        2.32        4.66      0.73 o 
   0   9   8      144.52      143.76      2.62 o 
   1   9   8       21.74       20.64      1.20 o 
   2   9   8        1.11        1.01      0.35 o 
   3   9   8       86.12       73.18      2.31 o 
   4   9   8       16.52       25.59      1.23 o 
   5   9   8       65.60       60.27      1.68 o 
   6   9   8       11.73       10.86      1.40 o 
   7   9   8        9.69       14.60      1.83 o 
  -6  10   8        0.66        2.40      1.71 o 
  -5  10   8        3.33        5.74      0.98 o 
  -4  10   8        3.61       -0.30      0.65 o 
  -3  10   8      161.25      165.88      3.29 o 
  -2  10   8        0.23        2.91      0.82 o 
  -1  10   8        6.48        7.71      0.93 o 
   0  10   8        1.52        5.24      0.81 o 
   1  10   8       44.39       60.81      1.71 o 
   2  10   8       16.43       13.41      2.84 o 
   3  10   8      130.36      123.39      4.88 o 
   4  10   8        6.06       12.66      2.25 o 
   5  10   8        5.28       10.71      1.89 o 
   6  10   8        1.62        5.00      0.77 o 
   7  10   8        4.96        8.21      1.27 o 
  -5  11   8       29.40       29.61      2.85 o 
  -4  11   8        7.01        6.05      1.10 o 
  -3  11   8       66.65       73.23      2.19 o 
  -2  11   8       68.22       61.36      2.01 o 
  -1  11   8        3.94        4.38      0.80 o 
   0  11   8       27.24       28.59      2.63 o 
   1  11   8       16.92       16.47      1.48 o 
   2  11   8      122.48      125.09      2.53 o 
   3  11   8        0.46       -1.23      0.82 o 
   4  11   8       63.08       75.30      2.99 o 
   5  11   8       17.35       20.81      1.94 o 
   6  11   8       42.60       44.55      2.12 o 
   7  11   8        2.27        6.54      1.29 o 
  -5  12   8        0.33        1.02      0.73 o 
  -4  12   8        6.26       14.52      1.37 o 
  -3  12   8        1.78        3.31      0.79 o 
  -2  12   8        7.81        8.51      1.08 o 
  -1  12   8       59.72       62.73      2.02 o 
   0  12   8        8.06       11.53      1.06 o 
   1  12   8        0.84        1.82      0.83 o 
   2  12   8        0.01        0.35      1.13 o 
   3  12   8       14.75       18.89      2.00 o 
   4  12   8        0.15        5.78      1.29 o 
   5  12   8       37.92       34.29      2.65 o 
   6  12   8       40.17       48.92      3.16 o 
  -4  13   8       47.37       47.84      2.24 o 
  -3  13   8       44.45       36.60      3.07 o 
  -2  13   8       16.32       18.35      1.43 o 
  -1  13   8       55.11       66.26      2.28 o 
   0  13   8       35.83       32.85      2.25 o 
   1  13   8       49.67       54.71      1.99 o 
   2  13   8       72.50       70.52      3.05 o 
   3  13   8       12.67       17.46      1.96 o 
   4  13   8       83.92       78.62      3.29 o 
   5  13   8       22.56       29.45      2.54 o 
   6  13   8       56.77       65.84      3.72 o 
  -3  14   8        5.27        8.31      1.04 o 
  -2  14   8        1.34        7.44      1.01 o 
  -1  14   8       32.85       21.23      1.69 o 
   0  14   8        4.04        9.95      1.18 o 
   1  14   8        0.68        0.53      0.61 o 
   2  14   8       14.33       19.29      2.04 o 
   3  14   8        5.65       10.13      1.46 o 
   4  14   8      106.86       99.92      3.83 o 
   5  14   8       74.26       60.06      3.55 o 
  -2  15   8       16.43       20.49      2.14 o 
  -1  15   8        5.38       12.66      1.19 o 
   0  15   8        0.00        3.58      0.74 o 
   1  15   8       12.63       12.99      1.98 o 
   2  15   8        0.01        3.86      1.29 o 
   3  15   8       57.29       53.73      3.42 o 
   4  15   8        0.14        4.93      1.14 o 
   0  16   8        0.86        4.07      0.87 o 
   1  16   8       13.21        8.21      1.72 o 
   2  16   8       22.70       19.35      2.30 o 
  -3  -7   9        1.58        4.02      1.03 o 
  -1  -7   9       29.76       34.77      3.17 o 
   0  -7   9       21.57       35.91      1.84 o 
   1  -7   9        6.41        8.61      0.95 o 
   2  -7   9        0.52        0.94      0.86 o 
  -4  -6   9        3.83        6.15      1.29 o 
  -3  -6   9        6.01       11.07      1.70 o 
  -2  -6   9       62.20       51.05      2.84 o 
  -1  -6   9       22.97       19.52      2.90 o 
   0  -6   9        2.16        6.08      0.79 o 
   1  -6   9       18.62       17.77      1.28 o 
   2  -6   9       15.41       16.34      1.76 o 
   3  -6   9        6.77        8.62      0.92 o 
  -5  -5   9        9.35       13.33      1.89 o 
  -4  -5   9        0.00        3.04      1.03 o 
  -3  -5   9        2.94        3.35      1.08 o 
  -2  -5   9       39.58       36.18      1.70 o 
  -1  -5   9       12.61       15.12      1.71 o 
   0  -5   9      101.96       96.85      2.40 o 
   1  -5   9        9.55       12.24      1.18 o 
   2  -5   9        8.75       13.19      1.17 o 
   3  -5   9        1.23        6.36      0.81 o 
   4  -5   9       49.07       49.81      2.17 o 
  -6  -4   9        1.28        1.28      0.99 o 
  -5  -4   9        3.48        4.93      1.59 o 
  -4  -4   9        5.07        3.01      1.05 o 
  -3  -4   9       27.40       21.33      2.13 o 
  -2  -4   9       12.52       12.49      1.08 o 
  -1  -4   9       39.91       34.96      1.69 o 
   0  -4   9       15.55       19.47      1.34 o 
   1  -4   9        2.98        3.83      0.98 o 
   2  -4   9       19.45       27.48      1.63 o 
   3  -4   9        4.07        5.84      1.14 o 
   4  -4   9        1.59        4.41      0.76 o 
   5  -4   9       19.46       22.15      2.01 o 
  -6  -3   9        0.03        2.43      1.08 o 
  -5  -3   9        7.25        5.39      1.33 o 
  -4  -3   9        3.24        5.45      1.20 o 
  -3  -3   9        0.04       -1.26      1.03 o 
  -2  -3   9      124.69      121.01      2.52 o 
  -1  -3   9      621.96      599.55      6.44 o 
   0  -3   9      234.24      243.91      3.74 o 
   1  -3   9       31.81       36.50      1.77 o 
   2  -3   9       55.61       62.32      2.42 o 
   3  -3   9      127.02      126.19      4.49 o 
   4  -3   9        2.25        0.76      0.82 o 
   5  -3   9        0.33        2.00      0.71 o 
   6  -3   9        0.01        3.74      1.21 o 
  -6  -2   9       33.07       38.30      2.60 o 
  -5  -2   9       11.15       16.16      1.64 o 
  -4  -2   9       23.69       26.87      2.24 o 
  -3  -2   9      190.32      174.92      3.28 o 
  -2  -2   9      772.15      770.11      7.46 o 
  -1  -2   9     1302.17     1256.12     17.52 o 
   0  -2   9       71.15       77.88      3.11 o 
   1  -2   9       55.79       49.30      1.92 o 
   2  -2   9       21.54       30.55      1.62 o 
   3  -2   9       54.29       56.54      1.95 o 
   4  -2   9        5.89        5.70      0.89 o 
   5  -2   9        1.08        2.04      0.77 o 
   6  -2   9        2.22        3.29      0.84 o 
  -7  -1   9        0.89        5.32      0.97 o 
  -6  -1   9        0.89        5.63      0.95 o 
  -5  -1   9       75.21       63.13      2.71 o 
  -4  -1   9       52.23       41.44      1.56 o 
  -3  -1   9      107.84      108.19      3.25 o 
  -2  -1   9       10.55       12.28      1.57 o 
  -1  -1   9      259.31      237.68      3.49 o 
   0  -1   9       31.34       38.29      2.77 o 
   1  -1   9      133.76      136.25      2.60 o 
   2  -1   9        0.00        0.77      0.55 o 
   3  -1   9       21.54       29.32      1.57 o 
   4  -1   9        0.70        1.03      0.87 o 
   5  -1   9        2.30        3.08      0.66 o 
   6  -1   9       25.69       25.55      1.99 o 
  -7   0   9        1.05        6.97      0.97 o 
  -6   0   9        0.52        2.13      0.69 o 
  -5   0   9        0.09        2.62      0.75 o 
  -4   0   9      101.39       84.90      2.01 o 
  -3   0   9        2.92        3.10      0.80 o 
  -2   0   9       25.73       32.20      1.84 o 
  -1   0   9        1.17        0.30      0.72 o 
   0   0   9      118.21       91.63      2.02 o 
   1   0   9        3.27        1.62      0.58 o 
   2   0   9       68.51       57.06      1.63 o 
   3   0   9        0.29        0.02      0.45 o 
   4   0   9       14.55       13.19      1.24 o 
   5   0   9        7.90        6.82      0.79 o 
   6   0   9        2.88        2.62      0.62 o 
   7   0   9        1.07        2.76      0.65 o 
  -7   1   9       26.07       30.12      2.17 o 
  -6   1   9       11.13        9.49      1.16 o 
  -5   1   9       30.82       29.63      2.15 o 
  -4   1   9       45.22       49.05      1.50 o 
  -3   1   9       32.16       36.87      1.83 o 
  -2   1   9      140.68      123.68      3.97 o 
  -1   1   9        5.44        2.12      0.52 o 
   0   1   9      162.63      150.43      2.56 o 
   1   1   9      116.62      105.38      2.13 o 
   2   1   9        0.56        0.13      0.39 o 
   3   1   9        8.31        6.49      0.74 o 
   4   1   9       47.72       46.14      1.82 o 
   5   1   9       24.41       26.69      1.53 o 
   6   1   9        7.85       10.43      2.71 o 
   7   1   9       19.93       22.54      1.46 o 
  -7   2   9       12.10       11.77      1.23 o 
  -6   2   9       87.42       79.10      2.82 o 
  -5   2   9       50.24       46.24      1.65 o 
  -4   2   9        9.79       10.67      0.91 o 
  -3   2   9       25.07       34.95      1.44 o 
  -2   2   9       25.69       38.71      1.48 o 
  -1   2   9       11.50       10.94      0.81 o 
   0   2   9        6.18       11.32      0.68 o 
   1   2   9       13.78       17.38      0.78 o 
   2   2   9       33.07       36.57      1.76 o 
   3   2   9        0.62        2.32      0.48 o 
   4   2   9       52.20       42.82      1.71 o 
   5   2   9       69.26       54.42      1.69 o 
   6   2   9        1.40        4.24      0.62 o 
   7   2   9        1.96        6.69      1.16 o 
  -7   3   9        0.24        4.59      0.88 o 
  -6   3   9        0.59        2.16      0.69 o 
  -5   3   9       14.18       18.09      1.80 o 
  -4   3   9        5.32        5.24      0.62 o 
  -3   3   9       62.04       51.01      1.46 o 
  -2   3   9       22.05       22.92      1.40 o 
  -1   3   9        0.10       -0.17      0.30 o 
   0   3   9      109.97      107.51      2.17 o 
   1   3   9      117.17      100.69      2.82 o 
   2   3   9        8.51       12.01      0.94 o 
   3   3   9       16.51       17.62      1.10 o 
   4   3   9       34.92       32.07      1.48 o 
   5   3   9       14.28       20.66      1.25 o 
   6   3   9        3.47        5.20      0.70 o 
   7   3   9        1.34        2.28      0.69 o 
  -7   4   9        6.16        9.92      1.16 o 
  -6   4   9       36.90       39.25      1.70 o 
  -5   4   9       45.69       43.93      2.22 o 
  -4   4   9       29.16       41.47      1.36 o 
  -3   4   9      212.32      227.81      3.19 o 
  -2   4   9       57.93       41.00      1.11 o 
  -1   4   9       74.13       69.92      1.31 o 
   0   4   9       82.44       80.07      3.41 o 
   1   4   9      130.81      123.04      1.70 o 
   2   4   9        8.18       11.57      0.63 o 
   3   4   9       42.86       39.38      0.95 o 
   4   4   9       43.25       36.26      1.51 o 
   5   4   9        1.39        1.81      0.55 o 
   6   4   9        0.05        1.96      1.15 o 
   7   4   9        4.52        5.60      1.08 o 
  -6   5   9       30.77       38.61      1.69 o 
  -5   5   9        0.94        4.89      0.62 o 
  -4   5   9        0.10        4.59      0.57 o 
  -3   5   9        0.02        0.67      0.39 o 
  -2   5   9      101.51      108.42      1.70 o 
  -1   5   9       46.08       42.84      1.75 o 
   0   5   9       22.07       20.77      1.14 o 
   1   5   9       30.33       29.49      1.16 o 
   2   5   9       87.43       91.67      2.30 o 
   3   5   9        1.79        3.13      0.42 o 
   4   5   9        0.19        1.92      0.50 o 
   5   5   9       19.26       24.12      1.48 o 
   6   5   9        9.34        8.40      1.31 o 
   7   5   9        5.53        6.36      1.10 o 
   8   5   9        0.26        1.10      0.90 o 
  -6   6   9        0.66       -0.21      1.08 o 
  -5   6   9      188.83      197.87      2.66 o 
  -4   6   9      225.77      213.52      4.35 o 
  -3   6   9      575.63      544.46      6.74 o 
  -2   6   9        5.43        4.21      0.48 o 
  -1   6   9        0.01        0.95      0.33 o 
   0   6   9       72.70       87.97      1.99 o 
   1   6   9       59.11       58.30      1.46 o 
   2   6   9       28.00       27.51      0.95 o 
   3   6   9        6.47        6.22      0.51 o 
   4   6   9        0.12        2.27      0.37 o 
   5   6   9       33.57       27.13      2.42 o 
   6   6   9       23.54       24.77      2.00 o 
   7   6   9        2.09        9.61      1.23 o 
   8   6   9        3.12        6.33      1.10 o 
  -7   7   9        1.88        3.35      1.44 o 
  -6   7   9        0.71        4.04      0.87 o 
  -5   7   9       55.26       54.56      2.17 o 
  -4   7   9        7.84        4.91      0.92 o 
  -3   7   9      284.20      282.17      3.01 o 
  -2   7   9      179.07      171.27      5.36 o 
  -1   7   9       11.38        7.62      0.55 o 
   0   7   9      278.88      278.14      2.84 o 
   1   7   9        0.10        0.49      0.31 o 
   2   7   9        0.30        0.56      0.46 o 
   3   7   9       22.59       18.89      0.85 o 
   4   7   9       23.68       19.30      0.90 o 
   5   7   9        4.24        2.80      0.88 o 
   6   7   9       15.04       13.08      1.42 o 
   7   7   9        2.15        3.23      1.05 o 
  -6   8   9       47.02       43.73      4.71 o 
  -5   8   9       79.54       77.65      3.49 o 
  -4   8   9       17.86       13.60      1.22 o 
  -3   8   9       83.27       81.14      2.92 o 
  -2   8   9       37.81       36.97      1.70 o 
  -1   8   9       56.01       67.16      1.80 o 
   0   8   9       74.59       74.22      1.31 o 
   1   8   9        3.68        5.51      0.48 o 
   2   8   9       11.16       15.72      0.77 o 
   3   8   9       10.69       11.10      0.68 o 
   4   8   9       44.43       46.70      1.12 o 
   5   8   9        1.42        2.71      0.93 o 
   6   8   9       55.75       52.45      2.28 o 
   7   8   9        6.06        3.32      0.99 o 
  -6   9   9       11.04       10.75      1.26 o 
  -5   9   9        0.28        0.10      0.77 o 
  -4   9   9       59.63       58.29      2.10 o 
  -3   9   9       45.56       43.60      3.72 o 
  -2   9   9      273.06      254.35      3.96 o 
  -1   9   9       63.22       68.31      1.92 o 
   0   9   9       40.80       39.64      3.36 o 
   1   9   9       63.96       67.12      1.76 o 
   2   9   9       19.74       15.39      1.32 o 
   3   9   9        9.06       13.39      0.75 o 
   4   9   9      105.57      101.10      3.81 o 
   5   9   9       53.56       50.87      1.51 o 
   6   9   9       17.50       18.59      1.64 o 
   7   9   9        5.21        3.96      1.14 o 
  -6  10   9       22.91       29.51      1.87 o 
  -5  10   9       25.53       28.14      1.73 o 
  -4  10   9        1.10        1.59      0.84 o 
  -3  10   9        3.43        8.10      1.03 o 
  -2  10   9        2.87        3.15      0.80 o 
  -1  10   9       12.58       11.81      1.28 o 
   0  10   9        3.80        1.77      0.57 o 
   1  10   9       25.72       28.95      1.48 o 
   2  10   9        8.46        5.54      0.71 o 
   3  10   9        2.44        5.96      0.68 o 
   4  10   9        1.47        4.50      0.64 o 
   5  10   9       29.08       26.18      2.00 o 
   6  10   9       14.18       16.64      1.64 o 
   7  10   9        0.17        0.97      0.82 o 
  -5  11   9        1.88        2.53      0.93 o 
  -4  11   9        0.00        0.57      1.05 o 
  -3  11   9       10.19       13.18      1.19 o 
  -2  11   9       33.30       34.04      1.86 o 
  -1  11   9       35.06       39.10      1.89 o 
   0  11   9       18.56       17.91      1.27 o 
   1  11   9       12.73       16.14      1.20 o 
   2  11   9       25.96       33.37      1.58 o 
   3  11   9       10.13       13.67      1.03 o 
   4  11   9       30.12       36.48      2.52 o 
   5  11   9       12.15       12.96      1.70 o 
   6  11   9        2.10        5.20      2.42 o 
   7  11   9        2.10        5.14      1.12 o 
  -5  12   9        5.76        7.78      1.06 o 
  -4  12   9        4.84        4.77      1.07 o 
  -3  12   9       30.41       28.85      2.98 o 
  -2  12   9        1.74        3.99      1.00 o 
  -1  12   9       53.11       57.63      2.10 o 
   0  12   9      106.29      109.60      2.64 o 
   1  12   9      103.00       96.36      2.36 o 
   2  12   9        0.79        2.50      0.61 o 
   3  12   9        0.63        3.59      1.18 o 
   4  12   9        2.81       -1.06      0.95 o 
   5  12   9        3.70        5.02      1.23 o 
   6  12   9       18.66       20.87      1.94 o 
  -4  13   9       15.25       16.79      1.54 o 
  -3  13   9        0.37        1.89      1.41 o 
  -2  13   9       31.65       41.08      3.54 o 
  -1  13   9       67.57       56.95      2.15 o 
   0  13   9       53.56       50.90      2.17 o 
   1  13   9       59.81       52.88      2.09 o 
   2  13   9        9.86       10.53      1.05 o 
   3  13   9       21.12       19.75      2.15 o 
   4  13   9        3.28        3.35      1.03 o 
   5  13   9        1.19        0.82      1.08 o 
   6  13   9        5.31       10.25      1.36 o 
  -3  14   9        7.23        6.07      2.03 o 
  -2  14   9        3.16        4.10      0.96 o 
  -1  14   9        1.61        2.03      0.69 o 
   0  14   9       46.84       39.40      2.23 o 
   1  14   9        5.65        8.15      1.54 o 
   2  14   9        9.70       14.76      1.76 o 
   3  14   9       23.14       30.30      2.52 o 
   4  14   9       18.05       26.68      2.41 o 
   5  14   9        1.29        2.68      1.18 o 
  -2  15   9        8.65       23.99      1.73 o 
  -1  15   9        0.34        1.85      0.76 o 
   0  15   9        6.35        3.89      0.84 o 
   1  15   9       10.79        9.72      1.08 o 
   2  15   9        8.58       11.74      1.48 o 
   3  15   9        0.48        4.17      1.14 o 
   4  15   9        0.33        1.55      1.14 o 
   1  16   9        2.42        8.40      1.68 o 
  -3  -6  10        3.15       13.81      1.74 o 
  -2  -6  10        4.75        8.00      1.10 o 
  -1  -6  10        1.66       -0.05      0.99 o 
   0  -6  10        2.17        3.05      0.75 o 
   1  -6  10        0.52        2.19      1.18 o 
   2  -6  10        0.92        1.99      0.74 o 
  -4  -5  10        1.52        3.86      1.23 o 
  -3  -5  10        1.01        0.09      1.01 o 
  -2  -5  10        5.55        7.36      0.89 o 
  -1  -5  10        0.00       -0.70      0.59 o 
   0  -5  10        0.51        2.41      1.36 o 
   1  -5  10        9.14        8.09      0.96 o 
   2  -5  10        0.74        2.08      1.41 o 
   3  -5  10        3.72       12.70      1.16 o 
  -5  -4  10        6.37        5.57      1.18 o 
  -4  -4  10       41.26       46.52      3.08 o 
  -3  -4  10        5.37        6.57      1.23 o 
  -2  -4  10       11.01       12.64      1.20 o 
  -1  -4  10       49.04       53.28      2.13 o 
   0  -4  10       67.90       63.63      1.98 o 
   1  -4  10       15.50       18.51      1.39 o 
   2  -4  10        0.38        1.64      1.41 o 
   3  -4  10       37.49       43.54      2.13 o 
   4  -4  10        2.14        3.98      0.71 o 
  -5  -3  10       10.97       11.71      1.66 o 
  -4  -3  10       10.86       22.39      2.17 o 
  -3  -3  10        0.76        0.00      0.80 o 
  -2  -3  10       17.73       18.44      1.70 o 
  -1  -3  10        4.80        7.38      0.91 o 
   0  -3  10       48.79       51.21      3.79 o 
   1  -3  10       15.20       19.90      1.78 o 
   2  -3  10       38.28       40.43      1.99 o 
   3  -3  10       63.57       66.39      2.23 o 
   4  -3  10       27.23       32.59      1.82 o 
   5  -3  10        4.14        6.97      1.41 o 
  -6  -2  10        0.46       11.44      1.29 o 
  -5  -2  10        4.85        3.62      0.93 o 
  -4  -2  10       70.98       57.72      3.23 o 
  -3  -2  10       18.80       13.20      1.57 o 
  -2  -2  10       11.92       13.31      1.13 o 
  -1  -2  10        5.06        3.56      0.79 o 
   0  -2  10        2.33        6.75      0.95 o 
   1  -2  10        2.38        6.66      0.86 o 
   2  -2  10       20.00       19.55      1.40 o 
   3  -2  10       41.50       43.15      2.17 o 
   4  -2  10        4.76        4.88      0.71 o 
   5  -2  10        7.93       14.24      1.17 o 
  -6  -1  10        4.60        8.21      1.18 o 
  -5  -1  10        0.07        0.40      0.71 o 
  -4  -1  10        3.04        5.63      1.08 o 
  -3  -1  10        2.76        6.27      1.03 o 
  -2  -1  10       12.54        9.83      0.94 o 
  -1  -1  10        3.33        7.49      0.91 o 
   0  -1  10       15.75       22.30      1.99 o 
   1  -1  10       40.07       41.12      3.33 o 
   2  -1  10       10.87       13.22      1.13 o 
   3  -1  10        0.01        1.58      0.63 o 
   4  -1  10       20.85       22.40      3.23 o 
   5  -1  10        0.57        3.24      0.68 o 
   6  -1  10        3.13        2.42      0.67 o 
  -6   0  10       57.67       52.45      3.01 o 
  -5   0  10        2.02        0.18      0.58 o 
  -4   0  10        1.24        0.94      0.53 o 
  -3   0  10       35.28       34.07      1.59 o 
  -2   0  10       24.99       39.95      1.69 o 
  -1   0  10       95.43       80.07      2.03 o 
   0   0  10       99.51       95.86      2.19 o 
   1   0  10       42.29       37.15      1.98 o 
   2   0  10        5.10        2.85      0.62 o 
   3   0  10        1.84        2.91      0.65 o 
   4   0  10        0.98        5.59      0.77 o 
   5   0  10        0.00        2.16      0.87 o 
   6   0  10        3.87        4.87      0.72 o 
  -6   1  10        7.27        4.66      0.95 o 
  -5   1  10        0.22       -0.77      0.52 o 
  -4   1  10       56.95       46.95      2.35 o 
  -3   1  10        0.10        2.09      0.59 o 
  -2   1  10       81.32       72.24      1.88 o 
  -1   1  10        0.02        0.92      0.55 o 
   0   1  10        6.01        7.35      0.83 o 
   1   1  10        1.05        2.38      0.58 o 
   2   1  10       38.36       38.45      1.69 o 
   3   1  10       12.35       15.06      1.16 o 
   4   1  10       10.86       11.12      1.00 o 
   5   1  10        5.85        5.36      0.80 o 
   6   1  10        0.50       -0.25      0.49 o 
   7   1  10        2.54        6.56      0.95 o 
  -7   2  10        0.18        6.63      0.95 o 
  -6   2  10       18.20       14.70      1.48 o 
  -5   2  10       53.99       56.97      1.96 o 
  -4   2  10       15.83       25.83      1.40 o 
  -3   2  10        0.57        1.16      0.73 o 
  -2   2  10       60.79       60.40      2.17 o 
  -1   2  10      192.98      187.13      5.17 o 
   0   2  10       81.83       84.74      1.52 o 
   1   2  10       93.58       93.54      1.55 o 
   2   2  10       35.80       42.84      2.03 o 
   3   2  10        1.15        4.53      0.70 o 
   4   2  10        0.56        1.73      0.82 o 
   5   2  10        2.38        4.16      1.62 o 
   6   2  10        3.46       10.01      1.44 o 
   7   2  10        0.00        2.62      0.82 o 
  -7   3  10        3.33        3.35      0.86 o 
  -6   3  10       12.08       21.08      1.70 o 
  -5   3  10       94.65       94.54      2.25 o 
  -4   3  10       74.25       52.79      2.15 o 
  -3   3  10       41.11       43.81      2.17 o 
  -2   3  10       33.86       38.33      1.26 o 
  -1   3  10       31.78       34.71      1.55 o 
   0   3  10       68.11       63.75      1.31 o 
   1   3  10       21.49       22.29      0.92 o 
   2   3  10       27.04       27.80      1.67 o 
   3   3  10       76.87       66.34      2.36 o 
   4   3  10       49.39       49.89      2.69 o 
   5   3  10        6.18        5.77      0.67 o 
   6   3  10       10.61        9.41      1.14 o 
   7   3  10        5.49       10.10      1.27 o 
  -7   4  10        6.36        7.88      1.05 o 
  -6   4  10       79.75       72.81      2.67 o 
  -5   4  10       81.08       72.95      1.95 o 
  -4   4  10       31.28       41.30      2.74 o 
  -3   4  10      313.55      317.79      7.59 o 
  -2   4  10      237.04      234.49      3.21 o 
  -1   4  10      104.85       91.02      2.15 o 
   0   4  10       18.95       21.04      0.93 o 
   1   4  10      246.07      244.07      2.89 o 
   2   4  10      234.60      230.26      7.43 o 
   3   4  10      228.16      207.78      3.23 o 
   4   4  10       40.78       36.43      1.63 o 
   5   4  10        2.67        3.75      0.67 o 
   6   4  10        1.38        2.39      0.63 o 
   7   4  10        0.12        2.71      0.84 o 
  -6   5  10       36.98       40.69      3.16 o 
  -5   5  10        1.42        2.52      0.53 o 
  -4   5  10      290.53      289.26      3.31 o 
  -3   5  10       12.66       14.18      1.54 o 
  -2   5  10       59.53       48.67      1.24 o 
  -1   5  10      204.50      216.50      3.70 o 
   0   5  10      923.46      846.86     20.95 o 
   1   5  10        5.28        3.64      0.95 o 
   2   5  10       36.68       41.55      1.06 o 
   3   5  10      147.27      135.19      2.51 o 
   4   5  10        3.77        3.73      0.59 o 
   5   5  10        0.04        1.51      0.83 o 
   6   5  10        0.13       -0.03      0.71 o 
   7   5  10        0.00        1.06      0.90 o 
  -6   6  10       45.25       50.54      3.23 o 
  -5   6  10       82.55       90.68      1.81 o 
  -4   6  10      118.84      110.76      1.94 o 
  -3   6  10        6.56        7.14      0.77 o 
  -2   6  10       14.33       19.03      1.05 o 
  -1   6  10       40.94       37.41      1.06 o 
   0   6  10        0.05        2.38      0.41 o 
   1   6  10       11.96       17.48      0.84 o 
   2   6  10        3.38        3.84      0.45 o 
   3   6  10        0.01       -0.45      0.30 o 
   4   6  10        0.01        1.95      0.55 o 
   5   6  10        1.61        1.99      0.52 o 
   6   6  10       10.94       11.99      1.44 o 
   7   6  10        0.01        3.99      1.01 o 
  -6   7  10       38.80       37.55      3.43 o 
  -5   7  10       10.55       12.80      1.28 o 
  -4   7  10        3.81        1.07      0.73 o 
  -3   7  10      594.52      577.64      4.92 o 
  -2   7  10      939.15      892.66      6.52 o 
  -1   7  10       12.14       18.54      0.90 o 
   0   7  10      478.54      473.14      6.24 o 
   1   7  10      215.26      228.63      2.57 o 
   2   7  10       11.52        9.98      0.95 o 
   3   7  10        0.54        0.63      0.68 o 
   4   7  10       13.47       13.82      1.83 o 
   5   7  10        0.18        0.09      0.69 o 
   6   7  10        0.69        3.74      0.99 o 
   7   7  10        1.88        9.07      1.23 o 
  -6   8  10       13.45       16.93      1.49 o 
  -5   8  10       10.42        5.92      1.28 o 
  -4   8  10        3.22        6.66      1.03 o 
  -3   8  10      565.80      523.94      6.29 o 
  -2   8  10      865.91      836.22      8.42 o 
  -1   8  10      131.00      126.08      2.29 o 
   0   8  10      270.17      228.67      2.97 o 
   1   8  10        1.28        3.46      0.66 o 
   2   8  10       72.90       68.13      1.33 o 
   3   8  10       45.10       42.91      1.08 o 
   4   8  10        0.82        2.90      0.46 o 
   5   8  10       10.47        6.33      1.16 o 
   6   8  10        3.63        4.23      1.12 o 
   7   8  10        4.06        6.78      1.29 o 
  -6   9  10        0.14        4.56      0.90 o 
  -5   9  10        2.29        6.20      1.00 o 
  -4   9  10        0.63        1.70      0.96 o 
  -3   9  10       11.43       11.06      1.90 o 
  -2   9  10      208.16      197.82      3.56 o 
  -1   9  10       38.23       42.75      1.80 o 
   0   9  10        7.86        4.85      0.73 o 
   1   9  10        5.92        2.14      0.58 o 
   2   9  10        9.13        9.36      0.71 o 
   3   9  10       45.15       49.83      1.16 o 
   4   9  10        5.86        7.88      0.69 o 
   5   9  10       11.69        7.15      1.16 o 
   6   9  10        0.00       -1.00      0.67 o 
   7   9  10        8.63        5.81      1.27 o 
  -5  10  10       68.48       75.01      2.40 o 
  -4  10  10        0.86        1.50      0.79 o 
  -3  10  10        3.16        2.70      0.86 o 
  -2  10  10      127.43       97.57      2.49 o 
  -1  10  10       35.91       40.29      1.85 o 
   0  10  10       84.70       89.84      2.26 o 
   1  10  10       26.80       36.50      1.67 o 
   2  10  10       61.21       57.23      2.43 o 
   3  10  10       10.50       10.14      1.59 o 
   4  10  10        0.80        5.42      0.65 o 
   5  10  10        7.60        9.28      0.89 o 
   6  10  10        3.08        3.13      1.08 o 
   7  10  10        3.18        7.64      1.18 o 
  -5  11  10        0.84       -0.78      0.74 o 
  -4  11  10       11.42       11.96      1.30 o 
  -3  11  10       11.88       18.89      1.51 o 
  -2  11  10       41.16       37.99      1.94 o 
  -1  11  10       71.79       72.81      4.41 o 
   0  11  10        1.55        3.01      0.67 o 
   1  11  10      147.16      131.96      2.75 o 
   2  11  10       17.51       21.49      2.10 o 
   3  11  10        0.36        2.23      0.66 o 
   4  11  10        2.73        3.10      0.93 o 
   5  11  10       16.15       23.31      2.07 o 
   6  11  10        5.85        9.40      1.27 o 
  -4  12  10        5.71        3.58      1.00 o 
  -3  12  10        6.56        9.10      1.09 o 
  -2  12  10       14.16       12.74      1.26 o 
  -1  12  10      139.99      137.88      3.39 o 
   0  12  10      117.52      120.64      2.76 o 
   1  12  10       35.98       48.74      1.86 o 
   2  12  10        4.00        6.86      0.86 o 
   3  12  10        2.68        6.48      1.38 o 
   4  12  10        7.82        9.13      1.42 o 
   5  12  10       12.33       15.15      1.83 o 
  -4  13  10        0.09       -0.53      0.77 o 
  -3  13  10       37.31       43.05      5.56 o 
  -2  13  10       21.22       29.52      1.85 o 
  -1  13  10       34.66       30.94      1.86 o 
   0  13  10        0.69        2.34      0.74 o 
   1  13  10       58.57       70.87      2.26 o 
   2  13  10        0.52        2.29      0.61 o 
   3  13  10       19.72       25.62      2.19 o 
   4  13  10        2.02        4.84      1.16 o 
   5  13  10        0.80        6.54      1.29 o 
  -3  14  10       11.66        8.24      1.10 o 
  -2  14  10       80.76       85.33      2.60 o 
  -1  14  10        2.09        2.07      0.76 o 
   0  14  10       10.70       11.24      1.20 o 
   1  14  10       28.57       38.41      1.89 o 
   2  14  10        0.05        6.30      1.18 o 
   3  14  10        0.52        1.73      0.95 o 
   4  14  10        0.92       -0.40      1.25 o 
  -1  15  10        1.73        1.14      1.12 o 
   0  15  10        0.00        1.50      0.71 o 
   1  15  10       30.14       34.59      1.79 o 
   2  15  10        2.50        4.81      1.14 o 
   3  15  10       35.76       55.65      3.46 o 
  -2  -5  11        0.51        0.67      0.88 o 
  -1  -5  11        0.01        3.77      0.79 o 
   0  -5  11        6.29        7.69      2.99 o 
   1  -5  11        8.65       13.14      2.54 o 
   2  -5  11        0.64        0.34      0.61 o 
  -4  -4  11        1.20        8.85      1.27 o 
  -3  -4  11        1.27        6.18      1.33 o 
  -2  -4  11        1.89        0.56      1.79 o 
  -1  -4  11        3.89        5.30      0.82 o 
   0  -4  11       18.08       25.58      1.61 o 
   1  -4  11        2.75        3.33      0.77 o 
   2  -4  11        5.39        6.07      1.02 o 
   3  -4  11       27.25       30.80      1.78 o 
  -4  -3  11        0.27        0.55      0.93 o 
  -3  -3  11        2.08        1.89      0.99 o 
  -2  -3  11       12.81       24.75      1.48 o 
  -1  -3  11        4.91        4.93      0.73 o 
   0  -3  11       34.52       34.17      1.85 o 
   1  -3  11       15.21       19.03      1.40 o 
   2  -3  11       15.95       12.37      1.20 o 
   3  -3  11        0.00        0.72      0.62 o 
   4  -3  11        0.76        1.20      0.70 o 
  -5  -2  11        3.55        8.40      1.29 o 
  -4  -2  11       40.16       52.82      3.21 o 
  -3  -2  11        0.05        1.22      0.88 o 
  -2  -2  11       61.00       59.81      2.20 o 
  -1  -2  11       31.83       29.73      1.67 o 
   0  -2  11       37.59       47.75      3.09 o 
   1  -2  11      275.86      265.82      4.28 o 
   2  -2  11       43.93       53.43      2.29 o 
   3  -2  11       54.16       64.75      4.44 o 
   4  -2  11       12.48       11.13      1.16 o 
   5  -2  11       15.48       14.13      1.13 o 
  -5  -1  11        1.24        4.35      1.03 o 
  -4  -1  11        8.41       14.76      1.70 o 
  -3  -1  11        7.88       12.09      3.67 o 
  -2  -1  11       51.32       34.28      1.71 o 
  -1  -1  11       69.54       62.86      3.64 o 
   0  -1  11      433.44      384.57      5.13 o 
   1  -1  11      574.98      574.78      6.61 o 
   2  -1  11       89.33       88.70      2.40 o 
   3  -1  11       25.11       23.23      2.70 o 
   4  -1  11        0.02        2.21      0.64 o 
   5  -1  11        0.67        2.68      0.66 o 
  -6   0  11       12.37       13.45      1.46 o 
  -5   0  11        4.20        1.64      0.71 o 
  -4   0  11       50.71       40.95      2.13 o 
  -3   0  11       27.71       22.75      1.40 o 
  -2   0  11       67.62       44.26      1.89 o 
  -1   0  11      265.39      220.58      6.96 o 
   0   0  11       18.54       24.18      1.49 o 
   1   0  11      101.25      107.10      2.50 o 
   2   0  11       29.21       32.60      1.80 o 
   3   0  11       16.69       21.06      1.41 o 
   4   0  11        0.47        0.72      1.19 o 
   5   0  11        0.03        2.54      0.54 o 
   6   0  11        0.01        4.83      0.89 o 
  -6   1  11        0.11        3.44      0.80 o 
  -5   1  11        9.66        8.91      1.16 o 
  -4   1  11      129.17      111.35      3.06 o 
  -3   1  11        1.10        2.21      0.74 o 
  -2   1  11       83.57       69.49      1.94 o 
  -1   1  11        7.18       11.77      1.10 o 
   0   1  11        4.67        9.54      0.97 o 
   1   1  11       14.37       16.41      1.26 o 
   2   1  11       35.48       40.35      1.84 o 
   3   1  11        0.58        2.84      0.66 o 
   4   1  11        0.82        2.56      0.77 o 
   5   1  11        8.66        8.02      1.41 o 
   6   1  11        2.15        2.71      1.01 o 
  -6   2  11        2.67        7.67      1.10 o 
  -5   2  11        2.94        6.85      0.99 o 
  -4   2  11      128.95      103.64      5.45 o 
  -3   2  11       95.64       80.74      2.78 o 
  -2   2  11       29.35       33.12      1.61 o 
  -1   2  11      193.47      180.71      5.21 o 
   0   2  11        3.33        6.22      0.97 o 
   1   2  11       90.36       84.18      4.24 o 
   2   2  11       41.90       48.37      4.43 o 
   3   2  11        0.01       -0.09      0.55 o 
   4   2  11        0.79        1.67      0.58 o 
   5   2  11        0.60        4.80      2.40 o 
   6   2  11        0.07        2.72      0.69 o 
  -6   3  11       35.37       37.24      2.32 o 
  -5   3  11       25.11       32.59      2.49 o 
  -4   3  11       24.23       12.97      2.21 o 
  -3   3  11       98.41       83.46      3.12 o 
  -2   3  11      299.09      274.51      3.20 o 
  -1   3  11        9.14       10.44      0.77 o 
   0   3  11      305.24      288.95      5.44 o 
   1   3  11      240.18      219.64      3.56 o 
   2   3  11        1.51        3.89      0.70 o 
   3   3  11       52.58       54.84      2.03 o 
   4   3  11       28.39       31.06      1.63 o 
   5   3  11        6.64        6.71      0.89 o 
   6   3  11       11.95       10.10      1.01 o 
  -6   4  11        2.58        5.48      0.75 o 
  -5   4  11        2.56        3.94      1.07 o 
  -4   4  11      354.11      290.27      4.15 o 
  -3   4  11      152.49      135.70      5.79 o 
  -2   4  11      124.50      115.37      2.68 o 
  -1   4  11      302.51      308.23      3.31 o 
   0   4  11       13.61       17.54      0.93 o 
   1   4  11       28.18       33.03      1.07 o 
   2   4  11        4.22        4.21      0.83 o 
   3   4  11       18.73       24.34      1.47 o 
   4   4  11       10.34       15.97      1.18 o 
   5   4  11        0.55        2.52      0.59 o 
   6   4  11        1.27        4.74      0.73 o 
   7   4  11        0.67        2.92      0.90 o 
  -6   5  11        5.26       13.01      1.34 o 
  -5   5  11        1.55        2.12      1.34 o 
  -4   5  11      136.58      135.94      2.59 o 
  -3   5  11      405.91      381.58      4.66 o 
  -2   5  11      152.10      143.72      3.00 o 
  -1   5  11      982.49      963.69      7.04 o 
   0   5  11       43.68       39.54      2.05 o 
   1   5  11       10.35        8.12      0.63 o 
   2   5  11        1.85        4.51      0.51 o 
   3   5  11        9.31       11.35      1.00 o 
   4   5  11        1.46        3.92      0.65 o 
   5   5  11        0.00        1.78      0.61 o 
   6   5  11        3.07        4.44      0.99 o 
   7   5  11        0.83        1.86      0.86 o 
  -6   6  11       16.45       14.42      1.91 o 
  -5   6  11      139.76      135.33      5.19 o 
  -4   6  11       30.62       32.49      1.34 o 
  -3   6  11        0.08        0.67      0.60 o 
  -2   6  11      238.56      250.21      2.98 o 
  -1   6  11       63.42       47.86      1.27 o 
   0   6  11      140.02      140.00      3.40 o 
   1   6  11        0.45        3.84      0.52 o 
   2   6  11      102.35       90.80      1.62 o 
   3   6  11       52.20       46.87      3.21 o 
   4   6  11       24.45       25.66      2.06 o 
   5   6  11       16.53       15.56      1.45 o 
   6   6  11        5.88        6.48      1.23 o 
   7   6  11        0.55        1.58      0.97 o 
  -6   7  11       40.43       47.86      3.18 o 
  -5   7  11        6.54        4.65      1.06 o 
  -4   7  11       63.47       62.68      2.07 o 
  -3   7  11      613.99      641.95      5.46 o 
  -2   7  11      184.44      168.61      2.39 o 
  -1   7  11       83.17       79.44      1.55 o 
   0   7  11        2.49        2.58      0.45 o 
   1   7  11       13.85       17.87      0.87 o 
   2   7  11        2.82        4.87      0.50 o 
   3   7  11        0.67        3.17      0.43 o 
   4   7  11        9.18       12.02      2.02 o 
   5   7  11        6.48       11.81      1.05 o 
   6   7  11        0.08        4.29      1.08 o 
   7   7  11        1.62        6.63      1.16 o 
  -6   8  11        1.68        4.89      0.97 o 
  -5   8  11        5.74        6.93      1.63 o 
  -4   8  11       57.46       52.82      2.27 o 
  -3   8  11      154.13      137.67      6.55 o 
  -2   8  11        6.02       11.01      1.19 o 
  -1   8  11      293.16      276.64      3.04 o 
   0   8  11      406.56      370.76      3.62 o 
   1   8  11       19.76       21.47      0.97 o 
   2   8  11        0.14        3.01      0.45 o 
   3   8  11        0.03        0.25      0.35 o 
   4   8  11        8.21        7.76      1.17 o 
   5   8  11        8.52       11.71      1.38 o 
   6   8  11        4.42        6.48      1.16 o 
   7   8  11        3.94        5.87      1.14 o 
  -5   9  11       52.79       57.90      2.52 o 
  -4   9  11       77.45       78.24      3.73 o 
  -3   9  11      118.10      109.91      2.75 o 
  -2   9  11        1.64        5.08      1.28 o 
  -1   9  11      615.98      590.34     10.98 o 
   0   9  11       61.13       60.57      1.86 o 
   1   9  11      140.24      147.08      2.11 o 
   2   9  11       35.12       39.85      1.20 o 
   3   9  11        2.90        6.72      0.81 o 
   4   9  11        8.32       11.92      0.72 o 
   5   9  11        3.36        3.10      0.84 o 
   6   9  11        3.56        6.12      1.12 o 
  -5  10  11        5.30        8.23      1.20 o 
  -4  10  11       11.92       11.63      1.34 o 
  -3  10  11       41.44       35.78      1.96 o 
  -2  10  11       48.53       54.48      2.23 o 
  -1  10  11      108.11       88.79      2.38 o 
   0  10  11        0.00       -1.38      0.92 o 
   1  10  11        8.88       10.09      1.07 o 
   2  10  11        0.67       -0.79      1.41 o 
   3  10  11        0.07        1.30      0.60 o 
   4  10  11        0.92        4.09      0.66 o 
   5  10  11        9.94       14.76      1.57 o 
   6  10  11       19.75       18.35      1.76 o 
  -4  11  11        6.08        6.58      2.07 o 
  -3  11  11      274.48      248.72      4.42 o 
  -2  11  11        6.96        9.53      1.21 o 
  -1  11  11        0.72        4.90      1.45 o 
   0  11  11        2.54        3.82      0.75 o 
   1  11  11        0.59        1.21      0.68 o 
   2  11  11       47.33       41.65      4.34 o 
   3  11  11        5.42        6.10      0.76 o 
   4  11  11        7.87       12.29      1.61 o 
   5  11  11        0.01        3.96      1.05 o 
   6  11  11        3.43        2.28      0.82 o 
  -4  12  11        8.36       17.98      1.54 o 
  -3  12  11       19.87       19.29      1.53 o 
  -2  12  11       24.30       27.20      1.72 o 
  -1  12  11       58.82       58.77      2.35 o 
   0  12  11       15.67       17.29      1.34 o 
   1  12  11        1.48        4.48      0.72 o 
   2  12  11        9.38       10.13      1.02 o 
   3  12  11       32.71       40.62      2.71 o 
   4  12  11        0.19        3.41      1.05 o 
   5  12  11        1.85        3.89      1.29 o 
  -3  13  11        0.27        0.52      1.76 o 
  -2  13  11        1.54        6.29      2.34 o 
  -1  13  11        3.65        5.08      0.87 o 
   0  13  11       16.92       22.13      1.52 o 
   1  13  11       37.49       37.62      1.90 o 
   2  13  11       94.09      108.76      2.64 o 
   3  13  11        2.02        6.78      1.29 o 
   4  13  11       18.75       22.61      2.07 o 
   5  13  11       11.13       20.81      2.00 o 
  -2  14  11        2.30        2.69      0.90 o 
  -1  14  11       38.21       32.31      1.97 o 
   0  14  11        0.27        4.15      0.77 o 
   1  14  11        6.32        6.70      0.89 o 
   2  14  11       64.70       63.80      2.86 o 
   3  14  11        9.30        9.37      1.29 o 
   4  14  11        7.87        6.51      1.31 o 
  -1  15  11        0.40        3.79      1.64 o 
   0  15  11        0.13        2.38      0.81 o 
   1  15  11       43.24       42.30      2.08 o 
   2  15  11        1.17        4.29      1.25 o 
   3  15  11        0.04        3.13      1.18 o 
  -2  -4  12       42.88       64.77      2.82 o 
  -1  -4  12        0.78        0.70      1.42 o 
   0  -4  12        6.14        8.48      0.90 o 
   1  -4  12        1.52        3.64      1.91 o 
  -3  -3  12       32.88       34.41      2.45 o 
  -2  -3  12       21.64       26.96      1.61 o 
  -1  -3  12        0.72        3.30      0.80 o 
   0  -3  12        9.80       15.95      1.34 o 
   1  -3  12        8.37       12.68      1.20 o 
   2  -3  12        1.40        3.51      1.21 o 
   3  -3  12        5.78        8.86      0.99 o 
  -4  -2  12        0.46        3.07      1.08 o 
  -2  -2  12       18.05       22.66      1.48 o 
  -1  -2  12        9.83       21.01      1.44 o 
   0  -2  12        0.08        2.02      0.62 o 
   1  -2  12        7.11       10.25      1.12 o 
   2  -2  12       38.68       44.35      3.79 o 
   3  -2  12        4.58        8.84      1.26 o 
   4  -2  12       11.41       10.45      1.00 o 
  -4  -1  12        3.44       11.17      1.42 o 
  -3  -1  12        0.33        0.17      0.75 o 
  -2  -1  12        2.24        0.31      1.23 o 
  -1  -1  12       25.18       25.37      1.56 o 
   0  -1  12      173.87      158.31      3.23 o 
   1  -1  12       31.18       32.05      1.87 o 
   2  -1  12        2.41        3.32      0.80 o 
   3  -1  12        5.94       11.04      1.03 o 
   4  -1  12        9.00       13.00      1.14 o 
  -5   0  12        4.44       10.31      1.23 o 
  -4   0  12        7.19        6.75      1.05 o 
  -3   0  12        7.28        9.64      0.99 o 
  -2   0  12        0.80        2.16      0.72 o 
  -1   0  12        1.54        2.41      0.76 o 
   0   0  12       27.69       21.09      1.46 o 
   1   0  12        0.09        0.49      0.95 o 
   2   0  12       12.47        8.79      1.34 o 
   3   0  12        0.10        4.50      0.80 o 
   4   0  12        6.83        9.18      1.74 o 
   5   0  12        0.02        4.01      0.87 o 
  -5   1  12        5.49       10.34      1.12 o 
  -4   1  12        0.15        1.19      0.52 o 
  -3   1  12       16.42       14.77      1.22 o 
  -2   1  12       61.50       63.68      1.96 o 
  -1   1  12       54.13       55.43      2.01 o 
   0   1  12        1.05       -0.86      1.09 o 
   1   1  12        0.65        0.96      1.23 o 
   2   1  12      110.87      105.12      3.36 o 
   3   1  12        4.74        5.78      0.90 o 
   4   1  12        8.54       11.73      1.01 o 
   5   1  12        4.63        7.82      0.84 o 
  -5   2  12        0.00        3.32      1.16 o 
  -4   2  12        0.00        0.90      0.58 o 
  -3   2  12       69.36       68.27      2.00 o 
  -2   2  12      114.73       99.37      7.78 o 
  -1   2  12        0.26        2.78      0.73 o 
   0   2  12      225.95      208.93      3.53 o 
   1   2  12       35.19       48.69      2.04 o 
   2   2  12        5.99        7.58      0.97 o 
   3   2  12        1.45        1.99      0.59 o 
   4   2  12        5.16        7.52      1.00 o 
   5   2  12        1.45        0.89      0.57 o 
   6   2  12        0.38        1.07      0.62 o 
  -5   3  12        0.37        0.80      1.01 o 
  -4   3  12        1.62        1.91      0.79 o 
  -3   3  12       16.89       21.35      1.41 o 
  -2   3  12       45.42       42.86      3.61 o 
  -1   3  12       32.47       26.49      1.55 o 
   0   3  12      209.77      184.42      2.82 o 
   1   3  12       35.31       38.09      1.81 o 
   2   3  12       10.18        9.88      1.60 o 
   3   3  12       69.63       59.54      2.10 o 
   4   3  12        1.45        2.88      1.04 o 
   5   3  12       11.69       15.56      1.25 o 
   6   3  12        0.00        0.82      1.34 o 
  -5   4  12       10.09       17.62      1.29 o 
  -4   4  12       65.34       54.10      2.71 o 
  -3   4  12       28.66       30.55      2.47 o 
  -2   4  12        0.06        1.92      0.70 o 
  -1   4  12       45.08       40.16      1.96 o 
   0   4  12       99.23       97.28      2.74 o 
   1   4  12      115.12      122.23      1.99 o 
   2   4  12       38.25       36.19      1.74 o 
   3   4  12      279.47      274.49      4.19 o 
   4   4  12        1.09        2.58      0.71 o 
   5   4  12       40.78       33.47      1.77 o 
   6   4  12        1.45        2.33      1.81 o 
  -5   5  12       14.90       15.14      1.18 o 
  -4   5  12        0.00        0.76      0.55 o 
  -3   5  12       16.73       20.93      1.44 o 
  -2   5  12      371.49      324.51      5.62 o 
  -1   5  12      301.46      301.77      3.40 o 
   0   5  12        0.13        0.51      0.49 o 
   1   5  12      543.31      540.66      4.79 o 
   2   5  12        6.50        9.87      0.99 o 
   3   5  12      128.58      119.86      2.61 o 
   4   5  12      125.85      110.76      3.21 o 
   5   5  12       44.17       46.50      2.02 o 
   6   5  12       25.93       27.17      1.63 o 
  -5   6  12        0.01        0.30      1.12 o 
  -4   6  12        0.20        1.93      0.51 o 
  -3   6  12       72.22       75.10      1.67 o 
  -2   6  12       26.09       31.64      1.31 o 
  -1   6  12      415.27      406.65      4.94 o 
   0   6  12      219.40      224.27      2.81 o 
   1   6  12      951.57      948.58      7.05 o 
   2   6  12      238.58      221.95      2.73 o 
   3   6  12        1.07        5.13      0.67 o 
   4   6  12       65.56       55.95      1.91 o 
   5   6  12        2.63        3.62      1.09 o 
   6   6  12        0.05       -0.70      0.84 o 
  -5   7  12        0.23        2.08      0.94 o 
  -4   7  12       15.71       18.81      1.48 o 
  -3   7  12       51.54       46.39      2.30 o 
  -2   7  12        3.42        3.56      0.62 o 
  -1   7  12        2.91        6.66      0.83 o 
   0   7  12      214.58      204.84      2.66 o 
   1   7  12       88.96       82.24      1.84 o 
   2   7  12       26.77       29.61      1.15 o 
   3   7  12        0.03       -0.14      0.69 o 
   4   7  12       29.91       38.90      2.08 o 
   5   7  12        0.92        2.44      1.13 o 
   6   7  12        0.00        3.50      1.01 o 
  -5   8  12        1.03        3.45      0.89 o 
  -4   8  12       20.12       20.31      1.53 o 
  -3   8  12       25.31       29.19      1.79 o 
  -2   8  12      117.14      102.92      2.68 o 
  -1   8  12     1113.79     1019.70      8.74 o 
   0   8  12      274.20      262.57      3.05 o 
   1   8  12      124.38      135.45      2.39 o 
   2   8  12      135.11      141.72      2.13 o 
   3   8  12      120.80      108.59      3.55 o 
   4   8  12        8.14       10.89      0.96 o 
   5   8  12        4.18        7.58      1.25 o 
   6   8  12        9.07       13.36      1.57 o 
  -5   9  12        0.16        0.81      0.84 o 
  -4   9  12        3.36        2.78      1.12 o 
  -3   9  12        0.10        1.66      0.89 o 
  -2   9  12       69.62       71.39      2.71 o 
  -1   9  12      111.23      119.70      2.77 o 
   0   9  12      386.54      370.94      6.97 o 
   1   9  12      341.37      327.74      7.54 o 
   2   9  12       23.27       21.00      1.02 o 
   3   9  12        1.40        2.37      0.47 o 
   4   9  12        5.96        7.63      0.78 o 
   5   9  12        3.91        3.13      0.90 o 
   6   9  12        1.11        6.12      1.05 o 
  -4  10  12        0.58        4.83      0.92 o 
  -3  10  12       13.83       18.43      1.54 o 
  -2  10  12        0.13        1.04      0.71 o 
  -1  10  12       21.44       18.04      1.43 o 
   0  10  12      376.47      358.89      5.06 o 
   1  10  12       90.48       75.03      2.11 o 
   2  10  12       16.02       14.65      1.19 o 
   3  10  12       31.28       37.94      3.77 o 
   4  10  12       19.21       25.39      1.36 o 
   5  10  12        2.86        5.11      1.12 o 
   6  10  12        1.03        8.34      1.40 o 
  -4  11  12       14.23       13.68      1.35 o 
  -3  11  12        1.29        1.47      0.87 o 
  -2  11  12       11.67       11.15      1.07 o 
  -1  11  12       32.28       31.99      1.76 o 
   0  11  12      180.94      160.16      5.15 o 
   1  11  12       67.81       64.04      1.99 o 
   2  11  12        1.63        4.20      0.69 o 
   3  11  12       11.71       11.74      1.36 o 
   4  11  12        0.68        3.62      1.05 o 
  -3  12  12        9.55       10.17      1.22 o 
  -2  12  12        0.10        0.46      0.66 o 
  -1  12  12      101.72       80.75      2.34 o 
   0  12  12        0.19        2.53      0.68 o 
   1  12  12        9.97       19.27      1.41 o 
   2  12  12       14.27       17.72      1.30 o 
   3  12  12       19.40       23.96      2.12 o 
   4  12  12        5.98        7.61      1.23 o 
  -3  13  12       18.52       33.90      2.05 o 
  -2  13  12        8.30        7.70      1.09 o 
  -1  13  12        6.22        6.89      1.20 o 
   0  13  12        0.01        1.91      0.62 o 
   1  13  12      163.97      145.84      3.43 o 
   2  13  12        3.13        7.20      0.81 o 
   3  13  12        4.36        2.22      1.05 o 
   4  13  12        0.01        3.80      1.08 o 
  -2  14  12       14.19       14.76      1.34 o 
  -1  14  12        0.39        2.11      0.80 o 
   0  14  12        0.58        2.36      0.64 o 
   1  14  12        0.26        3.34      1.32 o 
   2  14  12       30.68       31.28      1.80 o 
   3  14  12       20.02       31.00      2.54 o 
   0  15  12       33.64       45.65      2.26 o 
   1  15  12       72.36       67.35      2.37 o 
   2  15  12        3.28        7.48      1.44 o 
  -2  -2  13       10.74       11.08      1.07 o 
  -1  -2  13        4.45        4.58      0.73 o 
   0  -2  13       21.72       22.01      1.87 o 
   1  -2  13        4.12        2.65      0.78 o 
   2  -2  13       15.73       21.14      1.49 o 
  -3  -1  13        2.27        1.92      1.03 o 
  -2  -1  13        6.39       11.54      1.05 o 
  -1  -1  13        2.85        7.10      0.83 o 
   0  -1  13        8.55       10.04      1.54 o 
   1  -1  13        3.15        5.00      0.86 o 
   2  -1  13       24.61       25.44      1.92 o 
   3  -1  13       15.27       21.93      3.66 o 
  -4   0  13       13.74       20.81      2.00 o 
  -3   0  13       14.57       10.34      1.13 o 
  -2   0  13        4.53       13.64      1.22 o 
  -1   0  13        5.36        8.01      1.01 o 
   0   0  13        1.03       -0.41      0.60 o 
   1   0  13        3.86        1.25      0.76 o 
   2   0  13       19.80       20.78      1.49 o 
   3   0  13      262.44      255.77      4.50 o 
   4   0  13       62.89       60.45      2.52 o 
  -4   1  13        0.09       -0.03      0.68 o 
  -3   1  13        1.62        6.67      0.94 o 
  -2   1  13        0.77        4.45      0.80 o 
  -1   1  13       26.69       31.02      5.15 o 
   0   1  13       35.04       37.14      1.93 o 
   1   1  13       98.69       86.73      2.44 o 
   2   1  13      105.39       89.37      6.04 o 
   3   1  13       69.48       71.42      2.18 o 
   4   1  13        0.42        4.23      0.75 o 
  -4   2  13        1.65        1.88      0.61 o 
  -3   2  13        0.21        1.36      0.70 o 
  -2   2  13        0.35        2.73      1.44 o 
  -1   2  13        8.36        3.78      0.80 o 
   0   2  13       24.96       25.28      1.76 o 
   1   2  13        1.38        2.07      1.05 o 
   2   2  13        4.60        5.96      0.85 o 
   3   2  13        1.57        3.35      0.64 o 
   4   2  13       33.23       34.93      1.88 o 
   5   2  13        3.57       14.44      2.09 o 
  -5   3  13        1.20        3.38      0.84 o 
  -4   3  13        1.08        2.26      0.78 o 
  -3   3  13        4.77        1.17      1.16 o 
  -2   3  13      107.10       82.08      2.41 o 
  -1   3  13        5.83        6.26      0.91 o 
   0   3  13      164.12      142.43      5.23 o 
   1   3  13       43.34       54.80      2.20 o 
   2   3  13       22.93       27.00      1.67 o 
   3   3  13       12.82       15.74      1.28 o 
   4   3  13        3.71        5.21      0.84 o 
   5   3  13        8.11        9.29      0.99 o 
  -5   4  13        0.42        2.15      0.71 o 
  -4   4  13        0.00        1.62      0.87 o 
  -3   4  13       25.17       25.93      1.98 o 
  -2   4  13       71.43       56.26      1.83 o 
  -1   4  13       56.15       53.08      1.55 o 
   0   4  13       71.79       68.22      1.55 o 
   1   4  13        1.57        0.16      0.79 o 
   2   4  13       26.32       26.27      1.97 o 
   3   4  13       28.00       32.59      3.32 o 
   4   4  13        8.40       10.76      1.19 o 
   5   4  13       23.46       19.24      2.15 o 
  -5   5  13       13.68       19.38      2.49 o 
  -4   5  13        2.18        1.07      0.67 o 
  -3   5  13       59.30       60.05      2.12 o 
  -2   5  13        4.53        2.94      0.56 o 
  -1   5  13        7.84        5.83      0.85 o 
   0   5  13        0.89        1.71      0.48 o 
   1   5  13       42.09       42.97      1.36 o 
   2   5  13        6.33        7.41      1.12 o 
   3   5  13       65.89       66.43      4.46 o 
   4   5  13        6.16        4.11      1.22 o 
   5   5  13       87.01       88.97      2.43 o 
  -5   6  13        5.38        7.94      1.64 o 
  -4   6  13        8.87       15.96      1.24 o 
  -3   6  13        1.60        2.36      0.99 o 
  -2   6  13        1.30        6.48      0.90 o 
  -1   6  13       75.07       73.62      1.89 o 
   0   6  13      106.52       93.01      2.88 o 
   1   6  13       87.80       90.92      2.05 o 
   2   6  13        1.05       -1.48      0.98 o 
   3   6  13      106.72      100.26      2.45 o 
   4   6  13        0.93        1.59      0.63 o 
   5   6  13       16.37       21.99      1.40 o 
   6   6  13        0.54        3.68      0.97 o 
  -5   7  13        0.11        3.79      0.92 o 
  -4   7  13       13.28       18.92      1.52 o 
  -3   7  13        1.59        2.78      0.71 o 
  -2   7  13       18.02       13.84      1.04 o 
  -1   7  13      126.72      122.61      2.12 o 
   0   7  13        0.18        0.90      0.47 o 
   1   7  13       52.06       56.37      1.40 o 
   2   7  13        5.56        7.48      0.90 o 
   3   7  13      244.45      208.43      7.16 o 
   4   7  13       21.34       23.42      1.47 o 
   5   7  13        7.52        7.62      0.90 o 
   6   7  13        0.26        1.16      0.99 o 
  -4   8  13        0.03        6.51      1.60 o 
  -3   8  13       10.25       16.49      1.44 o 
  -2   8  13        5.81        6.52      0.96 o 
  -1   8  13        5.08       10.52      0.89 o 
   0   8  13       93.92       83.95      2.06 o 
   1   8  13        0.35        3.06      0.52 o 
   2   8  13       25.51       28.44      1.21 o 
   3   8  13       29.30       34.51      2.96 o 
   4   8  13        9.78        8.84      0.94 o 
   5   8  13        4.46        9.86      1.38 o 
  -4   9  13        5.97        8.65      1.17 o 
  -3   9  13       13.75       14.54      1.34 o 
  -2   9  13       13.37       15.64      1.39 o 
  -1   9  13        6.43        7.53      1.00 o 
   0   9  13        8.14        7.50      0.87 o 
   1   9  13      558.30      532.30      6.43 o 
   2   9  13       80.61       78.50      1.65 o 
   3   9  13        1.87        0.54      1.36 o 
   4   9  13        0.07        1.55      0.56 o 
   5   9  13        4.27        8.15      1.16 o 
  -4  10  13        1.64        5.03      1.18 o 
  -3  10  13       20.76       24.19      1.67 o 
  -2  10  13       75.93       79.87      2.41 o 
  -1  10  13       19.28       26.40      1.70 o 
   0  10  13       74.15       63.70      3.79 o 
   1  10  13      106.26      104.02      3.46 o 
   2  10  13       28.42       28.67      1.91 o 
   3  10  13        3.27        4.86      0.69 o 
   4  10  13       10.76       17.26      1.23 o 
   5  10  13        4.17        3.10      1.05 o 
  -3  11  13        0.86        2.84      0.94 o 
  -2  11  13        4.72        4.01      0.79 o 
  -1  11  13        3.24        4.91      0.74 o 
   0  11  13        0.74        6.14      2.22 o 
   1  11  13       23.97       27.88      1.69 o 
   2  11  13        1.94        6.17      1.47 o 
   3  11  13       76.90       72.24      2.05 o 
  -3  12  13        1.40        4.92      0.93 o 
  -2  12  13       31.43       40.39      2.15 o 
  -1  12  13        5.77       10.78      1.10 o 
   0  12  13       65.96       59.60      2.15 o 
   1  12  13       40.99       35.28      4.61 o 
   2  12  13       39.95       49.60      2.14 o 
   3  12  13        1.41        2.89      0.74 o 
   4  12  13        5.54       10.41      1.33 o 
  -2  13  13       12.53       12.32      1.29 o 
  -1  13  13        0.01       -0.52      0.64 o 
   0  13  13        4.04        5.24      0.76 o 
   1  13  13       21.07       22.38      1.49 o 
   2  13  13        4.56        6.48      0.86 o 
   3  13  13        1.20       -0.30      0.86 o 
   4  13  13        0.64        3.83      1.01 o 
  -1  14  13        3.70        8.77      2.18 o 
   0  14  13        0.06        3.26      0.78 o 
   1  14  13        1.47        6.82      2.84 o 
   2  14  13        0.48        6.22      0.77 o 
  -1  -1  14        3.00        5.11      1.34 o 
   0  -1  14        5.69        7.92      0.96 o 
   1  -1  14        1.01        2.21      0.79 o 
  -2   0  14        5.52        7.12      1.26 o 
  -1   0  14        0.61        3.24      0.86 o 
   0   0  14        0.28        0.17      0.68 o 
   1   0  14        6.46        7.09      0.94 o 
   2   0  14       11.34       14.35      1.91 o 
  -3   1  14        8.37       12.07      1.22 o 
  -2   1  14       13.76       14.87      1.33 o 
  -1   1  14       41.58       45.87      2.20 o 
   0   1  14        4.90        4.49      0.92 o 
   1   1  14       16.77       19.86      1.63 o 
   2   1  14        0.51       -1.59      1.36 o 
   3   1  14        0.52        2.79      0.77 o 
  -3   2  14        0.99        1.06      0.71 o 
  -2   2  14        4.38        6.30      0.89 o 
  -1   2  14        0.22        0.49      0.77 o 
   0   2  14        0.44       -1.16      0.77 o 
   1   2  14        3.72        5.42      0.92 o 
   2   2  14        8.72        7.37      0.98 o 
   3   2  14        0.19        0.45      0.65 o 
   4   2  14        2.20        3.56      0.81 o 
  -4   3  14        1.55        0.24      0.98 o 
  -3   3  14       20.12       27.97      1.71 o 
  -2   3  14       28.99       30.38      1.76 o 
  -1   3  14        5.50        8.98      1.05 o 
   0   3  14        2.19        4.10      0.88 o 
   1   3  14        0.17        0.37      0.68 o 
   2   3  14        0.97        4.21      0.81 o 
   3   3  14        0.46        3.14      0.81 o 
   4   3  14        1.62        2.36      1.06 o 
  -4   4  14        0.38        5.13      0.81 o 
  -3   4  14       10.64        6.82      0.99 o 
  -2   4  14        8.39        8.09      0.92 o 
  -1   4  14       11.70       12.68      1.16 o 
   0   4  14       73.23       64.39      1.66 o 
   1   4  14        2.14        3.90      0.81 o 
   2   4  14        1.60        4.62      0.80 o 
   3   4  14        0.55        0.82      0.61 o 
   4   4  14        2.09        2.06      1.09 o 
  -4   5  14        2.34        8.15      1.39 o 
  -3   5  14       15.68        8.12      1.51 o 
  -2   5  14        0.22        0.59      0.52 o 
  -1   5  14       30.39       33.27      1.43 o 
   0   5  14       25.95       27.14      1.25 o 
   1   5  14        1.86        3.55      0.74 o 
   2   5  14       10.72       12.69      1.25 o 
   3   5  14       13.14       14.57      1.21 o 
   4   5  14        0.95        0.64      0.70 o 
   5   5  14        0.10        3.38      0.82 o 
  -4   6  14        2.04        9.68      0.96 o 
  -3   6  14        3.18       10.14      0.77 o 
  -2   6  14        0.52        0.85      0.70 o 
  -1   6  14        7.87        8.37      0.77 o 
   0   6  14        1.71        1.14      0.64 o 
   1   6  14        1.82        7.19      1.12 o 
   2   6  14        0.05       -0.47      0.57 o 
   3   6  14        0.32        1.53      0.82 o 
   4   6  14        5.57       10.29      1.01 o 
   5   6  14        2.06        6.68      0.86 o 
  -4   7  14        3.81        6.65      0.96 o 
  -3   7  14        8.28        8.71      1.07 o 
  -2   7  14        3.80        4.28      0.64 o 
  -1   7  14       26.44       19.74      1.84 o 
   0   7  14        1.88        5.43      0.62 o 
   1   7  14       42.46       44.75      1.53 o 
   2   7  14        3.39        6.98      0.79 o 
   3   7  14        0.12        2.97      0.70 o 
   4   7  14       52.62       54.57      2.03 o 
   5   7  14       46.45       40.73      2.01 o 
  -4   8  14        2.60        1.64      0.86 o 
  -3   8  14        7.20       16.79      1.45 o 
  -2   8  14       18.90       19.85      1.83 o 
  -1   8  14       30.60       34.23      2.68 o 
   0   8  14       18.60       21.93      1.14 o 
   1   8  14       43.13       51.23      1.65 o 
   2   8  14       21.88       28.01      1.60 o 
   3   8  14        2.67        3.91      0.74 o 
   4   8  14        1.49        5.02      0.79 o 
   5   8  14       41.06       37.30      1.89 o 
  -3   9  14        0.38       -0.45      1.60 o 
  -2   9  14        0.09        4.32      1.26 o 
  -1   9  14        0.68        3.38      0.67 o 
   0   9  14        0.96        1.07      0.66 o 
   1   9  14       95.19       91.75      2.41 o 
   2   9  14       92.72       88.96      1.81 o 
   3   9  14       69.27       58.63      1.87 o 
   4   9  14       65.67       67.87      4.36 o 
   5   9  14       13.46       14.33      1.72 o 
  -3  10  14        2.76       11.12      1.72 o 
  -2  10  14        0.12        1.48      1.25 o 
  -1  10  14       11.01        8.13      1.70 o 
   0  10  14        9.29       10.87      1.07 o 
   1  10  14       55.26       45.81      2.71 o 
   2  10  14      198.16      182.80      3.46 o 
   3  10  14       32.40       29.18      2.47 o 
   4  10  14       31.18       32.16      1.79 o 
  -3  11  14        0.06        2.30      1.42 o 
  -2  11  14        4.65        5.87      1.44 o 
  -1  11  14       22.70       33.38      1.92 o 
   0  11  14        4.15        5.67      1.48 o 
   1  11  14       80.89       61.09      2.67 o 
   2  11  14       63.35       67.30      2.86 o 
   3  11  14        1.37        2.31      0.61 o 
  -2  12  14        1.41        6.85      0.95 o 
  -1  12  14        0.70        3.24      0.76 o 
   0  12  14        1.63        5.71      0.85 o 
   1  12  14        0.00        4.63      0.78 o 
   2  12  14       32.41       43.62      2.08 o 
   3  12  14       14.91       20.02      1.98 o 
  -1  13  14       12.62       14.49      1.30 o 
   0  13  14        2.51        2.65      0.83 o 
   1  13  14        1.34        6.10      0.95 o 
   2  13  14       19.67       14.45      1.16 o 
   0   1  15        1.06        5.24      1.22 o 
  -2   2  15        4.57        4.43      0.89 o 
  -1   2  15        5.31        9.90      1.53 o 
   0   2  15        9.69       10.45      1.77 o 
   1   2  15        3.34        8.88      3.05 o 
   2   2  15        0.43        3.56      0.92 o 
  -2   3  15        7.40        6.87      1.05 o 
  -1   3  15        3.01        7.62      1.11 o 
   0   3  15        2.24        5.17      0.93 o 
   1   3  15        0.58        1.32      0.80 o 
   2   3  15        2.54        2.36      1.62 o 
   3   3  15        6.34        4.10      1.47 o 
  -3   4  15        0.00        1.95      1.03 o 
  -2   4  15        0.14        1.87      0.78 o 
  -1   4  15       35.55       38.41      3.27 o 
   0   4  15        0.27        1.78      0.78 o 
   1   4  15        3.36        5.48      1.09 o 
   2   4  15       18.71       27.44      2.72 o 
   3   4  15        4.70        8.69      1.09 o 
  -3   5  15       15.15       24.98      2.50 o 
  -2   5  15        0.22        4.61      0.78 o 
  -1   5  15        5.13        6.50      0.74 o 
   0   5  15       10.52       10.28      0.99 o 
   1   5  15       14.68       20.52      1.44 o 
   2   5  15       12.73       16.56      2.22 o 
   3   5  15       10.63       18.34      2.02 o 
  -3   6  15        9.84       13.98      1.45 o 
  -2   6  15        3.59        5.17      1.19 o 
  -1   6  15        8.66       10.25      1.41 o 
   0   6  15       58.62       56.00      1.80 o 
   1   6  15       11.73       14.61      1.68 o 
   2   6  15        1.39        3.66      0.74 o 
   3   6  15        2.41        3.17      0.94 o 
   4   6  15        1.25        2.49      1.39 o 
  -3   7  15        2.32        3.42      0.92 o 
  -2   7  15        4.70        7.85      0.78 o 
  -1   7  15        7.11       11.38      0.88 o 
   0   7  15       10.72       11.88      0.84 o 
   1   7  15        4.08        9.73      1.42 o 
   2   7  15        2.64        3.05      1.81 o 
   3   7  15        1.02        4.24      0.82 o 
   4   7  15        2.15        2.47      0.88 o 
  -3   8  15        5.25        9.00      1.51 o 
  -2   8  15        1.31        3.97      0.84 o 
  -1   8  15       28.09       34.95      1.94 o 
   0   8  15        0.20        0.39      0.61 o 
   1   8  15       22.96       26.13      1.45 o 
   2   8  15        0.84        4.28      0.76 o 
   3   8  15        2.47        2.52      0.99 o 
   4   8  15        0.01        2.16      0.69 o 
  -2   9  15        3.13        3.27      2.55 o 
  -1   9  15        0.53        1.43      0.98 o 
   0   9  15        3.32        5.21      1.57 o 
   1   9  15       37.73       48.01      1.92 o 
   2   9  15        0.83       -0.29      0.66 o 
   3   9  15        2.80        8.59      1.49 o 
   4   9  15        2.85        3.05      0.73 o 
  -2  10  15       27.80       27.74      2.03 o 
  -1  10  15        5.47       11.49      1.81 o 
   0  10  15        1.93        3.25      0.77 o 
   1  10  15        0.01        1.79      2.08 o 
   2  10  15        3.88        5.99      0.81 o 
   3  10  15       99.86       98.52      3.76 o 
  -1  11  15        3.73        7.35      0.99 o 
   0  11  15       10.42       19.89      1.44 o 
   1  11  15       65.71       58.69      2.71 o 
   2  11  15        3.47        5.03      0.80 o 
   3  11  15       28.55       22.88      2.19 o 
   0  12  15        1.51        4.06      0.96 o 
   1  12  15        0.32        6.55      0.92 o 
   2  12  15        0.74        1.76      0.68 o 
  -1   5  16        8.57       15.64      1.26 o 
   0   5  16       10.62       12.08      1.17 o 
   1   5  16       18.97       13.02      1.84 o 
  -1   6  16        0.99        8.72      0.78 o 
   0   6  16        0.74       10.20      2.15 o 
   1   6  16       24.15       26.22      1.64 o 
   2   6  16        3.18        4.53      0.79 o 
  -1   7  16        0.73        3.26      0.63 o 
   0   7  16        2.67        0.91      0.84 o 
   1   7  16        6.28        8.87      1.56 o 
   2   7  16        6.65        5.13      1.56 o 
  -1   8  16        0.39        0.56      0.70 o 
   0   8  16        3.78        8.66      0.77 o 
   1   8  16        3.32        5.92      0.83 o 
   2   8  16        4.62        8.86      1.85 o 
  -1   9  16       14.89       29.11      2.05 o 
   0   9  16       13.71       22.90      1.53 o 
   1   9  16        0.04        1.46      0.64 o 
   2   9  16        0.14        1.83      0.77 o 
   0  10  16       10.34       14.85      1.32 o 
   1  10  16        5.65       13.15      1.16 o 
                                                 
